# Supplementary material for: Transcriptome Analysis Revealed the Molecular Response Mechanism of Non-heading Chinese Cabbage to Iron Deficiency Stress
Source: Front Plant Sci. 2022 Mar 11;13:848424. doi: 10.3389/fpls.2022.848424 (PMC8964371; doi:10.3389/fpls.2022.848424)
Supplement: Supplementary file 5 [file Table_3.XLSX]

## Sheet: Table S1
Table S1 The Output statistics of sequencing data.
Sample name	Clean reads	Clean bases	GC Content(%)	Q20(%)	Q30(%)
CK-Leaf-1	23596347	7062742760	47.53	97.96	94.14
CK-Leaf-2	24751497	7400656954	48.3	98.09	94.35
CK-Leaf-3	21578651	6454877874	47.57	98.04	94.31
CK-Root-1	21821261	6519046404	47.1	98.04	94.31
CK-Root-2	21868382	6529616664	47.12	98.09	94.49
CK-Root-3	22767598	6803397360	47.14	97.89	93.98
Fe-Leaf-1	21108211	6311661842	47.36	97.96	94.2
Fe-Leaf-2	23405909	6998838210	47.14	97.87	93.93
Fe-Leaf-3	22608175	6755338320	47.1	97.97	94.19
Fe-Root-1	21473346	6404389846	46.52	98.03	94.3
Fe-Root-2	21592391	6437562078	46.52	97.91	94.03
Fe-Root-3	22149695	6613666142	46.54	97.78	93.82
Note: Sample-name: the analysis number of sample; Clean reads: total number of pair-end Reads in Clean Data; Clean bases: total number of bases in Clean Data; GC content: GC content in Clean Data, ie G in Clean Data Percentage of bases and C; ≥ Q20%: Percentage of bases with a Clean Data quality value greater than or equal to 20; ≥ Q30%: Percentage of bases with a Clean Data quality value greater…
