# Supplementary material for: Transcriptome Analysis Revealed the Molecular Response Mechanism of Non-heading Chinese Cabbage to Iron Deficiency Stress
Source: Front Plant Sci. 2022 Mar 11;13:848424. doi: 10.3389/fpls.2022.848424 (PMC8964371; doi:10.3389/fpls.2022.848424)
Supplement: Supplementary file 6 [file Table_4.XLSX]

## Sheet: Table S2
Table S2 The statistics of comparing efficiency.
Samplename	Total_clean reads	Total mapped	Multiplemapped	Uniquemapped	Reads map to '+'	Reads map to '-'
CK-leaf-1	47192694	41,248,452 (87.40%)	1,217,107 (2.58%)	40,031,345 (84.83%)	20,596,491 (43.64%)	20,494,004 (43.43%)
CK-leaf-2	49502994	40,969,079 (82.76%)	2,386,647 (4.82%)	38,582,432 (77.94%)	20,113,374 (40.63%)	20,268,774 (40.94%)
CK-leaf-3	43157302	37,774,981 (87.53%)	1,097,608 (2.54%)	36,677,373 (84.99%)	18,857,251 (43.69%)	18,767,593 (43.49%)
CK-Root-1	43642522	36,872,281 (84.49%)	932,054 (2.14%)	35,940,227 (82.35%)	18,317,239 (41.97%)	18,393,997 (42.15%)
CK-Root-2	43736764	36,922,414 (84.42%)	932,721 (2.13%)	35,989,693 (82.29%)	18,339,434 (41.93%)	18,419,968 (42.12%)
CK-Root-3	45535196	38,543,256 (84.64%)	978,043 (2.15%)	37,565,213 (82.50%)	19,149,242 (42.05%)	19,231,306 (42.23%)
Fe-leaf-1	42216422	36,631,479 (86.77%)	1,022,353 (2.42%)	35,609,126 (84.35%)	18,250,544 (43.23%)	18,238,287 (43.20%)
Fe-leaf-2	46811818	40,562,248 (86.65%)	1,168,403 (2.50%)	39,393,845 (84.15%)	20,213,094 (43.18%)	20,196,068 (43.14%)
Fe-leaf-3	45216350	39,139,197 (86.56%)	1,113,361 (2.46%)	38,025,836 (84.10%)	19,510,233 (43.15%)	19,480,146 (43.08%)
Fe-Root-1	42946692	29,227,321 (68.05%)	716,305 (1.67%)	28,511,016 (66.39%)	14,527,783 (33.83%)	14,577,587 (33.94%)
Fe-Root-2	43184782	29,890,792 (69.22%)	734,503 (1.70%)	29,156,289 (67.52%)	14,854,842 (34.40%)	14,908,030 (34.52%)
Fe-Root-3	44299390	29,486,997 (66.56%)	730,758 (1.65%)	28,756,239 (64.91%)	14,654,617 (33.08%)	14,704,361 (33.19%)
Note: Total_ Clean reads: number of clean reads; Total mapped: Statistics of the number of sequencing sequences that can be located on the genome; The percentage in parentheses is the proportion of this part of reads to total clean reads; Multi_ Mapped: the number of sequencing sequences with multiple alignment positions on the reference sequence; The percentage of this part of data is generally …
