# Supplementary material for: Transcriptome Analysis Revealed the Molecular Response Mechanism of Non-heading Chinese Cabbage to Iron Deficiency Stress
Source: Front Plant Sci. 2022 Mar 11;13:848424. doi: 10.3389/fpls.2022.848424 (PMC8964371; doi:10.3389/fpls.2022.848424)
Supplement: Supplementary file 7 [file Table_5.XLS]

## Sheet: Table S3
Table S3 Summary of GO results of the differentially expressed genes
GO_function	GO_Term	T gene numbera	CK-Root vs Fe-Rootd	CK-Leaf vs Fe-Leaf e
			DEGs numberb	DEGs numberb
cellular component	extracellular region	3277	758	692
cellular component	cell	28070	3753	3990
cellular component	nucleoid	62	2	4
cellular component	membrane	15140	2175	2203
cellular component	virion	46	0	2
cellular component	cell junction	1652	286	275
cellular component	membrane-enclosed lumen	1637	96	131
cellular component	macromolecular complex	4124	285	327
cellular component	organelle	22763	2733	2997
cellular component	other organism	1	0	1
cellular component	other organism part	1	0	1
cellular component	extracellular region part	197	34	32
cellular component	organelle part	7560	710	820
cellular component	virion part	46	0	2
cellular component	membrane part	11104	1658	1659
cellular component	cell part	28041	3747	3988
cellular component	symplast	1650	286	275
cellular component	supramolecular complex	327	75	44
molecular function	transcription factor activity, protein binding	422	64	66
molecular function	nucleic acid binding transcription factor activity	2646	443	472
molecular function	catalytic activity	14937	2273	2275
molecular function	signal transducer activity	640	103	115
molecular function	structural molecule activity	915	49	55
molecular function	transporter activity	2413	371	387
molecular function	binding	18886	2482	2590
molecular function	electron carrier activity	346	67	72
molecular function	antioxidant activity	303	89	57
molecular function	metallochaperone activity	17	3	7
molecular function	protein tag	6	0	0
molecular function	translation regulator activity	6	0	0
molecular function	nutrient reservoir activity	93	21	12
molecular function	molecular transducer activity	368	67	70
molecular function	molecular function regulator	694	122	97
biological process	reproduction	2510	298	292
biological process	cell killing	25	6	5
biological process	immune system process	523	76	100
biological process	behavior	5	2	3
biological process	metabolic process	15951	2203	2344
biological process	cellular process	17531	2341	2533
biological process	reproductive process	2499	296	292
biological process	biological adhesion	31	7	7
biological process	signaling	2901	427	502
biological process	multicellular organismal process	4279	531	603
biological process	developmental process	4749	633	706
biological process	growth	741	111	121
biological process	locomotion	62	7	8
biological process	single-organism process	14541	2295	2359
biological process	rhythmic process	172	26	46
biological process	response to stimulus	9182	1531	1695
biological process	localization	4477	577	608
biological process	multi-organism process	2184	375	412
biological process	biological regulation	9784	1340	1487
biological process	cellular component organization or biogenesis	4370	565	518
biological process	detoxification	379	115	80
aTotal number of genes
bNumber of differentially expressed genes
dThe treatment of iron deficiency in roots was compared with normal treatment
eThe treatment of iron deficiency in leaf was compared with normal treatment
