# Supplementary material for: Transcriptome Analysis Revealed the Molecular Response Mechanism of Non-heading Chinese Cabbage to Iron Deficiency Stress
Source: Front Plant Sci. 2022 Mar 11;13:848424. doi: 10.3389/fpls.2022.848424 (PMC8964371; doi:10.3389/fpls.2022.848424)
Supplement: Supplementary file 8 [file Table_6.XLS]

## Sheet: Table S4
Table S4 KEGG enrichment analysis of the differentially expressed genes
Pathway_name	ko_ID	Gene_alla*	CK-Leaf vs Fe-Leafd*			CK-Root vs Fe-Roote*
			DEgene_KEGG_Nb*	DEgene_allc*	Gene_name	DEgene_KEGG_N	DEgene_all	Gene_name
Glycolysis / Gluconeogenesis	ko00010	8020	39	1106	Bra000019.gene;Bra002822.gene;Bra005161.gene;Bra006864.gene;Bra006910.gene;Bra008342.gene;Bra010553.gene;Bra010717.gene;Bra011387.gene;Bra011511.gene;Bra011724.gene;Bra012079.gene;Bra013586.gene;Bra013931.gene;Bra014254.gene;Bra015599.gene;Bra015637.gene;Bra015693.gene;Bra016378.gene;Bra017753.gene;Bra018112.gene;Bra019214.gene;Bra022264.gene;Bra024410.gene;Bra024619.gene;Bra025081.gene;Bra029936…	25	975	Bra002801.gene;Bra003605.gene;Bra006825.gene;Bra006864.gene;Bra006910.gene;Bra010616.gene;Bra011511.gene;Bra011724.gene;Bra012781.gene;Bra016378.gene;Bra017856.gene;Bra019272.gene;Bra019639.gene;Bra024619.gene;Bra026240.gene;Bra026426.gene;Bra028896.gene;Bra030906.gene;Bra031390.gene;Bra031686.gene;Bra032619.gene;Bra037750.gene;Bra039342.gene;Bra039540.gene;Brassica_rapa_newGene_3839
Citrate cycle (TCA cycle)	ko00020	8020	7	1106	Bra004720.gene;Bra006910.gene;Bra007417.gene;Bra010508.gene;Bra024410.gene;Bra025272.gene;Bra031848.gene	6	975	Bra002797.gene;Bra006910.gene;Bra007416.gene;Bra017856.gene;Bra025272.gene;Bra032619.gene
Pentose phosphate pathway	ko00030	8020	19	1106	Bra006197.gene;Bra006864.gene;Bra008855.gene;Bra009759.gene;Bra009763.gene;Bra010717.gene;Bra011387.gene;Bra012963.gene;Bra019214.gene;Bra021465.gene;Bra023263.gene;Bra030031.gene;Bra030303.gene;Bra030394.gene;Bra031181.gene;Bra037288.gene;Bra040406.gene;Brassica_rapa_newGene_3839;Brassica_rapa_newGene_4373	8	975	Bra002801.gene;Bra006864.gene;Bra009763.gene;Bra019639.gene;Bra025264.gene;Bra026426.gene;Bra029949.gene;Brassica_rapa_newGene_3839
Pentose and glucuronate interconversions	ko00040	8020	36	1106	Bra000019.gene;Bra000327.gene;Bra000382.gene;Bra001547.gene;Bra002257.gene;Bra002710.gene;Bra003200.gene;Bra004073.gene;Bra005161.gene;Bra005799.gene;Bra006976.gene;Bra007116.gene;Bra008754.gene;Bra008755.gene;Bra009469.gene;Bra010482.gene;Bra012963.gene;Bra013833.gene;Bra015000.gene;Bra015341.gene;Bra019209.gene;Bra021548.gene;Bra021549.gene;Bra023520.gene;Bra024708.gene;Bra028549.gene;Bra029614…	44	975	Bra001547.gene;Bra003555.gene;Bra004073.gene;Bra004254.gene;Bra004791.gene;Bra006976.gene;Bra007116.gene;Bra008748.gene;Bra009406.gene;Bra010482.gene;Bra013833.gene;Bra015000.gene;Bra015341.gene;Bra015446.gene;Bra019209.gene;Bra020059.gene;Bra021548.gene;Bra021549.gene;Bra023520.gene;Bra024708.gene;Bra025216.gene;Bra025274.gene;Bra028256.gene;Bra028257.gene;Bra028430.gene;Bra028549.gene;Bra029614…
Fructose and mannose metabolism	ko00051	8020	21	1106	Bra001383.gene;Bra002710.gene;Bra003378.gene;Bra004168.gene;Bra006864.gene;Bra010717.gene;Bra011387.gene;Bra014137.gene;Bra014254.gene;Bra014540.gene;Bra015599.gene;Bra018248.gene;Bra030303.gene;Bra030394.gene;Bra031181.gene;Bra033312.gene;Bra034030.gene;Bra039314.gene;Brassica_rapa_newGene_3497;Brassica_rapa_newGene_3839;Brassica_rapa_newGene_4373	18	975	Bra002801.gene;Bra004168.gene;Bra004938.gene;Bra005662.gene;Bra006864.gene;Bra010616.gene;Bra012067.gene;Bra018248.gene;Bra019639.gene;Bra021430.gene;Bra026426.gene;Bra031137.gene;Bra031811.gene;Bra034030.gene;Bra036493.gene;Bra039181.gene;Brassica_rapa_newGene_3497;Brassica_rapa_newGene_3839
Galactose metabolism	ko00052	8020	18	1106	Bra002286.gene;Bra003861.gene;Bra004474.gene;Bra006864.gene;Bra007333.gene;Bra011387.gene;Bra013744.gene;Bra014254.gene;Bra015599.gene;Bra017257.gene;Bra018112.gene;Bra020094.gene;Bra022264.gene;Bra027397.gene;Bra027922.gene;Bra028660.gene;Bra030394.gene;Bra031663.gene	18	975	Bra002286.gene;Bra002801.gene;Bra004474.gene;Bra006129.gene;Bra006130.gene;Bra006864.gene;Bra008926.gene;Bra010616.gene;Bra013744.gene;Bra021508.gene;Bra027156.gene;Bra027397.gene;Bra027732.gene;Bra028661.gene;Bra030839.gene;Bra035262.gene;Bra036653.gene;Brassica_rapa_newGene_4612
Ascorbate and aldarate metabolism	ko00053	8020	22	1106	Bra000663.gene;Bra002355.gene;Bra002357.gene;Bra004511.gene;Bra008754.gene;Bra008755.gene;Bra010424.gene;Bra010553.gene;Bra011511.gene;Bra016503.gene;Bra017753.gene;Bra023520.gene;Bra024619.gene;Bra024708.gene;Bra027670.gene;Bra030906.gene;Bra031598.gene;Bra035627.gene;Bra036701.gene;Bra039021.gene;Bra040902.gene;Bra041014.gene	19	975	Bra001293.gene;Bra001504.gene;Bra002357.gene;Bra004510.gene;Bra010011.gene;Bra011511.gene;Bra016503.gene;Bra020145.gene;Bra023328.gene;Bra023520.gene;Bra023579.gene;Bra024619.gene;Bra024708.gene;Bra025749.gene;Bra028430.gene;Bra030906.gene;Bra031598.gene;Bra040902.gene;Brassica_rapa_newGene_2429
Fatty acid biosynthesis	ko00061	8020	11	1106	Bra001919.gene;Bra003777.gene;Bra008631.gene;Bra008694.gene;Bra027700.gene;Bra030254.gene;Bra031956.gene;Bra032284.gene;Bra032693.gene;Bra036418.gene;Brassica_rapa_newGene_4171	8	975	Bra006352.gene;Bra008631.gene;Bra028597.gene;Bra030254.gene;Bra031956.gene;Bra032693.gene;Bra035259.gene;Bra036418.gene
Fatty acid elongation	ko00062	8020	18	1106	Bra004513.gene;Bra007766.gene;Bra009445.gene;Bra011936.gene;Bra015296.gene;Bra017491.gene;Bra017641.gene;Bra024749.gene;Bra025738.gene;Bra026256.gene;Bra030702.gene;Bra032621.gene;Bra032801.gene;Bra033283.gene;Bra033694.gene;Bra035683.gene;Bra036405.gene;Brassica_rapa_newGene_67	7	975	Bra001974.gene;Bra015296.gene;Bra026256.gene;Bra031081.gene;Bra032621.gene;Bra033283.gene;Bra035992.gene
Fatty acid degradation	ko00071	8020	29	1106	Bra001919.gene;Bra005522.gene;Bra006879.gene;Bra010553.gene;Bra011076.gene;Bra011511.gene;Bra013586.gene;Bra015491.gene;Bra015693.gene;Bra016378.gene;Bra017469.gene;Bra017753.gene;Bra020673.gene;Bra022473.gene;Bra022927.gene;Bra023025.gene;Bra024355.gene;Bra024619.gene;Bra025081.gene;Bra027700.gene;Bra030906.gene;Bra031390.gene;Bra032284.gene;Bra033483.gene;Bra036189.gene;Bra037501.gene;Bra039860…	10	975	Bra006743.gene;Bra006879.gene;Bra011511.gene;Bra016378.gene;Bra020345.gene;Bra024170.gene;Bra024619.gene;Bra030906.gene;Bra031390.gene;Bra035259.gene
Synthesis and degradation of ketone bodies	ko00072	8020	2	1106	Bra017469.gene;Bra037501.gene	--	--	--
Cutin, suberine and wax biosynthesis	ko00073	8020	21	1106	Bra002416.gene;Bra003862.gene;Bra003948.gene;Bra004951.gene;Bra005169.gene;Bra005501.gene;Bra008061.gene;Bra008519.gene;Bra009437.gene;Bra011470.gene;Bra017160.gene;Bra018412.gene;Bra020195.gene;Bra021847.gene;Bra025527.gene;Bra027907.gene;Bra028482.gene;Bra032670.gene;Bra033251.gene;Bra034583.gene;Bra037336.gene	12	975	Bra006625.gene;Bra006743.gene;Bra007934.gene;Bra013024.gene;Bra014676.gene;Bra017333.gene;Bra019431.gene;Bra020345.gene;Bra021847.gene;Bra033251.gene;Bra037336.gene;Bra038645.gene
Steroid biosynthesis	ko00100	8020	8	1106	Bra001054.gene;Bra009491.gene;Bra009738.gene;Bra021916.gene;Bra026465.gene;Bra028805.gene;Bra029393.gene;Bra032779.gene	11	975	Bra001053.gene;Bra005420.gene;Bra009737.gene;Bra011549.gene;Bra021916.gene;Bra022459.gene;Bra028805.gene;Bra029391.gene;Bra029392.gene;Bra029393.gene;Brassica_rapa_newGene_5958
Ubiquinone and other terpenoid-quinone biosynthesis	ko00130	8020	15	1106	Bra001820.gene;Bra003789.gene;Bra004109.gene;Bra007828.gene;Bra008165.gene;Bra014127.gene;Bra015511.gene;Bra021636.gene;Bra021637.gene;Bra022686.gene;Bra029229.gene;Bra032249.gene;Bra032415.gene;Bra037446.gene;Brassica_rapa_newGene_1552	13	975	Bra000548.gene;Bra004109.gene;Bra007828.gene;Bra011026.gene;Bra015511.gene;Bra021636.gene;Bra025694.gene;Bra031132.gene;Bra031263.gene;Bra031265.gene;Bra032415.gene;Bra038834.gene;Brassica_rapa_newGene_1552
Oxidative phosphorylation	ko00190	8020	10	1106	Bra008385.gene;Bra009396.gene;Bra012341.gene;Bra021104.gene;Bra025272.gene;Bra027752.gene;Bra032498.gene;Bra032616.gene;Bra037229.gene;Bra039627.gene	11	975	Bra007016.gene;Bra018503.gene;Bra024100.gene;Bra024101.gene;Bra025272.gene;Bra027752.gene;Bra029702.gene;Bra032402.gene;Bra037229.gene;Bra039808.gene;Bra040512.gene
Photosynthesis	ko00195	8020	30	1106	Bra000837.gene;Bra004075.gene;Bra010350.gene;Bra010774.gene;Bra011057.gene;Bra012083.gene;Bra012341.gene;Bra013517.gene;Bra014317.gene;Bra014908.gene;Bra015520.gene;Bra018415.gene;Bra018955.gene;Bra021163.gene;Bra021649.gene;Bra023176.gene;Bra024261.gene;Bra025812.gene;Bra027109.gene;Bra029563.gene;Bra030660.gene;Bra031471.gene;Bra031534.gene;Bra031624.gene;Bra031813.gene;Bra032384.gene;Bra032672…	12	975	Bra012083.gene;Bra012203.gene;Bra014755.gene;Bra015520.gene;Bra016470.gene;Bra018503.gene;Bra023176.gene;Bra024261.gene;Bra026854.gene;Bra027109.gene;Bra030660.gene;Bra038418.gene
Photosynthesis - antenna proteins	ko00196	8020	8	1106	Bra004989.gene;Bra005424.gene;Bra005425.gene;Bra013183.gene;Bra022976.gene;Bra026099.gene;Bra028906.gene;Bra030182.gene	2	975	Bra014433.gene;Bra027083.gene
Arginine biosynthesis	ko00220	8020	12	1106	Bra000659.gene;Bra005935.gene;Bra006103.gene;Bra008612.gene;Bra009263.gene;Bra016607.gene;Bra023573.gene;Bra025984.gene;Bra028697.gene;Bra033992.gene;Bra035168.gene;Bra035529.gene	8	975	Bra000659.gene;Bra001686.gene;Bra016202.gene;Bra016607.gene;Bra020047.gene;Bra027015.gene;Bra028132.gene;Bra036647.gene
Purine metabolism	ko00230	8020	21	1106	Bra001891.gene;Bra002822.gene;Bra007336.gene;Bra008986.gene;Bra010689.gene;Bra011558.gene;Bra011570.gene;Bra011822.gene;Bra012682.gene;Bra016120.gene;Bra017872.gene;Bra019669.gene;Bra023263.gene;Bra023310.gene;Bra027377.gene;Bra029537.gene;Bra029936.gene;Bra031965.gene;Bra033696.gene;Bra033992.gene;Bra036289.gene	14	975	Bra002150.gene;Bra003547.gene;Bra009536.gene;Bra013120.gene;Bra013742.gene;Bra016120.gene;Bra017872.gene;Bra023310.gene;Bra031965.gene;Bra033696.gene;Bra035121.gene;Bra035260.gene;Bra036289.gene;Bra037750.gene
Caffeine metabolism	ko00232	8020	2	1106	Bra011570.gene;Bra036289.gene	1	975	Bra036289.gene
Pyrimidine metabolism	ko00240	8020	11	1106	Bra005384.gene;Bra007512.gene;Bra010689.gene;Bra019669.gene;Bra023137.gene;Bra029680.gene;Bra030832.gene;Bra038742.gene;Bra038807.gene;Bra039004.gene;Brassica_rapa_newGene_3692	12	975	Bra000581.gene;Bra002150.gene;Bra007034.gene;Bra007512.gene;Bra009898.gene;Bra013742.gene;Bra014891.gene;Bra020536.gene;Bra026427.gene;Bra029680.gene;Bra035260.gene;Bra036580.gene
Alanine, aspartate and glutamate metabolism	ko00250	8020	22	1106	Bra000060.gene;Bra001926.gene;Bra004137.gene;Bra005935.gene;Bra006103.gene;Bra008612.gene;Bra009263.gene;Bra010097.gene;Bra010671.gene;Bra011558.gene;Bra016607.gene;Bra018160.gene;Bra021164.gene;Bra023573.gene;Bra023845.gene;Bra025984.gene;Bra026621.gene;Bra027187.gene;Bra028697.gene;Bra029067.gene;Bra031332.gene;Bra035529.gene	12	975	Bra001341.gene;Bra001686.gene;Bra016202.gene;Bra016607.gene;Bra018160.gene;Bra020047.gene;Bra021164.gene;Bra027015.gene;Bra027187.gene;Bra028132.gene;Bra036647.gene;Brassica_rapa_newGene_5966
Glycine, serine and threonine metabolism	ko00260	8020	22	1106	Bra000060.gene;Bra005347.gene;Bra008342.gene;Bra010671.gene;Bra015637.gene;Bra016147.gene;Bra016548.gene;Bra016589.gene;Bra017637.gene;Bra018469.gene;Bra018611.gene;Bra025675.gene;Bra028191.gene;Bra028413.gene;Bra030906.gene;Bra034523.gene;Bra035486.gene;Bra035544.gene;Bra037264.gene;Bra038432.gene;Brassica_rapa_newGene_2807;Brassica_rapa_newGene_4065	16	975	Bra001341.gene;Bra015652.gene;Bra016202.gene;Bra018469.gene;Bra018611.gene;Bra019774.gene;Bra023169.gene;Bra024118.gene;Bra028413.gene;Bra030906.gene;Bra031636.gene;Bra035544.gene;Bra036724.gene;Bra036916.gene;Bra038432.gene;Brassica_rapa_newGene_6425
Monobactam biosynthesis	ko00261	8020	4	1106	Bra001891.gene;Bra004912.gene;Bra033696.gene;Bra035544.gene	3	975	Bra023169.gene;Bra033696.gene;Bra035544.gene
Cysteine and methionine metabolism	ko00270	8020	36	1106	Bra000060.gene;Bra000914.gene;Bra001020.gene;Bra001661.gene;Bra001921.gene;Bra006103.gene;Bra007828.gene;Bra009915.gene;Bra009985.gene;Bra010611.gene;Bra010671.gene;Bra013714.gene;Bra014235.gene;Bra014984.gene;Bra015675.gene;Bra016329.gene;Bra016589.gene;Bra017637.gene;Bra018463.gene;Bra019734.gene;Bra019963.gene;Bra019964.gene;Bra021241.gene;Bra022686.gene;Bra028345.gene;Bra029966.gene;Bra030191…	50	975	Bra000548.gene;Bra000637.gene;Bra001341.gene;Bra001661.gene;Bra001921.gene;Bra002116.gene;Bra002793.gene;Bra002797.gene;Bra003029.gene;Bra003687.gene;Bra006857.gene;Bra007611.gene;Bra007828.gene;Bra008302.gene;Bra008478.gene;Bra011026.gene;Bra013370.gene;Bra013714.gene;Bra015169.gene;Bra018463.gene;Bra018464.gene;Bra018795.gene;Bra019117.gene;Bra019333.gene;Bra019734.gene;Bra019857.gene;Bra019963…
Valine, leucine and isoleucine degradation	ko00280	8020	27	1106	Bra000060.gene;Bra001220.gene;Bra001946.gene;Bra005522.gene;Bra010553.gene;Bra010671.gene;Bra011511.gene;Bra014235.gene;Bra016423.gene;Bra017469.gene;Bra017753.gene;Bra017912.gene;Bra018463.gene;Bra019963.gene;Bra019964.gene;Bra020673.gene;Bra020875.gene;Bra022927.gene;Bra024619.gene;Bra029966.gene;Bra030856.gene;Bra030906.gene;Bra032557.gene;Bra034599.gene;Bra037214.gene;Bra037501.gene;Bra038291…	13	975	Bra001220.gene;Bra001341.gene;Bra011511.gene;Bra016423.gene;Bra018392.gene;Bra018463.gene;Bra018464.gene;Bra019963.gene;Bra019964.gene;Bra024619.gene;Bra030906.gene;Bra039744.gene;Bra040295.gene
Valine, leucine and isoleucine biosynthesis	ko00290	8020	9	1106	Bra004744.gene;Bra008464.gene;Bra014235.gene;Bra018463.gene;Bra019963.gene;Bra019964.gene;Bra023450.gene;Bra029966.gene;Bra040341.gene	9	975	Bra004744.gene;Bra008464.gene;Bra018463.gene;Bra018464.gene;Bra019963.gene;Bra019964.gene;Bra023450.gene;Bra039744.gene;Bra040341.gene
Lysine biosynthesis	ko00300	8020	3	1106	Bra004912.gene;Bra013138.gene;Bra035544.gene	3	975	Bra013138.gene;Bra023169.gene;Bra035544.gene
Lysine degradation	ko00310	8020	8	1106	Bra010553.gene;Bra011422.gene;Bra011511.gene;Bra017469.gene;Bra017753.gene;Bra024619.gene;Bra030906.gene;Bra037501.gene	5	975	Bra011422.gene;Bra011511.gene;Bra024619.gene;Bra030906.gene;Bra037020.gene
Arginine and proline metabolism	ko00330	8020	22	1106	Bra000659.gene;Bra001191.gene;Bra001192.gene;Bra005012.gene;Bra005974.gene;Bra006103.gene;Bra006270.gene;Bra010097.gene;Bra010553.gene;Bra011132.gene;Bra011511.gene;Bra016329.gene;Bra017753.gene;Bra020731.gene;Bra024137.gene;Bra024619.gene;Bra025033.gene;Bra028202.gene;Bra030906.gene;Bra037741.gene;Bra039742.gene;Brassica_rapa_newGene_2299	18	975	Bra000150.gene;Bra000659.gene;Bra006270.gene;Bra011132.gene;Bra011511.gene;Bra011554.gene;Bra011555.gene;Bra016471.gene;Bra017672.gene;Bra020047.gene;Bra024137.gene;Bra024619.gene;Bra025805.gene;Bra027015.gene;Bra030906.gene;Bra031652.gene;Bra036647.gene;Bra037741.gene
Histidine metabolism	ko00340	8020	7	1106	Bra010553.gene;Bra011511.gene;Bra017753.gene;Bra024245.gene;Bra024619.gene;Bra027941.gene;Bra030906.gene	4	975	Bra011511.gene;Bra024619.gene;Bra027941.gene;Bra030906.gene
Tyrosine metabolism	ko00350	8020	17	1106	Bra006103.gene;Bra007828.gene;Bra013586.gene;Bra015511.gene;Bra015693.gene;Bra016378.gene;Bra017417.gene;Bra018469.gene;Bra022686.gene;Bra022692.gene;Bra024820.gene;Bra025081.gene;Bra031390.gene;Bra032415.gene;Bra034523.gene;Bra038057.gene;Bra038432.gene	18	975	Bra000548.gene;Bra007828.gene;Bra011026.gene;Bra015511.gene;Bra016378.gene;Bra017417.gene;Bra018469.gene;Bra020047.gene;Bra022692.gene;Bra024820.gene;Bra027015.gene;Bra031132.gene;Bra031390.gene;Bra032415.gene;Bra036647.gene;Bra036784.gene;Bra036916.gene;Bra038432.gene
Phenylalanine metabolism	ko00360	8020	9	1106	Bra006103.gene;Bra007828.gene;Bra015511.gene;Bra018469.gene;Bra022686.gene;Bra029831.gene;Bra032415.gene;Bra034523.gene;Bra038432.gene	16	975	Bra000548.gene;Bra007828.gene;Bra011026.gene;Bra015511.gene;Bra018469.gene;Bra020047.gene;Bra027015.gene;Bra030322.gene;Bra031132.gene;Bra031652.gene;Bra032415.gene;Bra036647.gene;Bra036784.gene;Bra036916.gene;Bra038432.gene;Bra039777.gene
Tryptophan metabolism	ko00380	8020	32	1106	Bra007924.gene;Bra010553.gene;Bra011511.gene;Bra011584.gene;Bra011821.gene;Bra012239.gene;Bra013823.gene;Bra015935.gene;Bra016708.gene;Bra017469.gene;Bra017753.gene;Bra017871.gene;Bra020140.gene;Bra020509.gene;Bra021681.gene;Bra022813.gene;Bra023838.gene;Bra024619.gene;Bra025832.gene;Bra028932.gene;Bra030906.gene;Bra034674.gene;Bra034677.gene;Bra034941.gene;Bra036002.gene;Bra036490.gene;Bra036547…	28	975	Bra008478.gene;Bra011055.gene;Bra011354.gene;Bra011511.gene;Bra011821.gene;Bra013823.gene;Bra015334.gene;Bra015935.gene;Bra020509.gene;Bra022813.gene;Bra023598.gene;Bra024619.gene;Bra025832.gene;Bra026856.gene;Bra028932.gene;Bra030246.gene;Bra030473.gene;Bra030906.gene;Bra031652.gene;Bra032343.gene;Bra032499.gene;Bra033703.gene;Bra034677.gene;Bra036002.gene;Bra039705.gene;Bra039823.gene;Bra039824…
Phenylalanine, tyrosine and tryptophan biosynthesis	ko00400	8020	10	1106	Bra004001.gene;Bra006103.gene;Bra007828.gene;Bra011857.gene;Bra019830.gene;Bra022686.gene;Bra028191.gene;Bra028413.gene;Bra032783.gene;Bra035024.gene	14	975	Bra000548.gene;Bra007828.gene;Bra011026.gene;Bra016813.gene;Bra019830.gene;Bra020047.gene;Bra027015.gene;Bra028413.gene;Bra031132.gene;Bra031619.gene;Bra031620.gene;Bra032783.gene;Bra035024.gene;Bra036647.gene
beta-Alanine metabolism	ko00410	8020	22	1106	Bra001946.gene;Bra004137.gene;Bra006879.gene;Bra010553.gene;Bra011132.gene;Bra011511.gene;Bra015491.gene;Bra017753.gene;Bra018469.gene;Bra020875.gene;Bra023025.gene;Bra024137.gene;Bra024355.gene;Bra024619.gene;Bra026621.gene;Bra030906.gene;Bra034523.gene;Bra037214.gene;Bra037741.gene;Bra038432.gene;Bra039742.gene;Bra040093.gene	11	975	Bra006879.gene;Bra011132.gene;Bra011511.gene;Bra018392.gene;Bra018469.gene;Bra024137.gene;Bra024619.gene;Bra030906.gene;Bra036916.gene;Bra037741.gene;Bra038432.gene
Taurine and hypotaurine metabolism	ko00430	8020	2	1106	Bra004137.gene;Bra026621.gene	--	--	--
Phosphonate and phosphinate metabolism	ko00440	8020	2	1106	Bra005090.gene;Bra041066.gene	2	975	Bra010000.gene;Bra041066.gene
Selenocompound metabolism	ko00450	8020	4	1106	Bra001020.gene;Bra001891.gene;Bra033696.gene;Bra039144.gene	3	975	Bra002116.gene;Bra027715.gene;Bra033696.gene
Cyanoamino acid metabolism	ko00460	8020	25	1106	Bra004833.gene;Bra004835.gene;Bra004840.gene;Bra006587.gene;Bra007507.gene;Bra007508.gene;Bra007510.gene;Bra007699.gene;Bra014510.gene;Bra014511.gene;Bra016021.gene;Bra016147.gene;Bra018172.gene;Bra021164.gene;Bra021681.gene;Bra024709.gene;Bra027187.gene;Bra028383.gene;Bra028932.gene;Bra031392.gene;Bra034060.gene;Bra036447.gene;Bra037647.gene;Bra038755.gene;Bra039501.gene	27	975	Bra001320.gene;Bra002346.gene;Bra004833.gene;Bra004835.gene;Bra004838.gene;Bra004840.gene;Bra005400.gene;Bra005825.gene;Bra007510.gene;Bra007699.gene;Bra011774.gene;Bra014510.gene;Bra014511.gene;Bra020184.gene;Bra021164.gene;Bra021291.gene;Bra023598.gene;Bra027187.gene;Bra027873.gene;Bra028932.gene;Bra034697.gene;Bra037647.gene;Bra037651.gene;Bra038755.gene;Bra038756.gene;Brassica_rapa_newGene_52…
Glutathione metabolism	ko00480	8020	37	1106	Bra000474.gene;Bra000663.gene;Bra000875.gene;Bra000876.gene;Bra003646.gene;Bra007130.gene;Bra008157.gene;Bra008855.gene;Bra010689.gene;Bra011256.gene;Bra012422.gene;Bra016329.gene;Bra016503.gene;Bra018232.gene;Bra018543.gene;Bra021465.gene;Bra021673.gene;Bra025530.gene;Bra025994.gene;Bra025995.gene;Bra026679.gene;Bra026684.gene;Bra028112.gene;Bra028863.gene;Bra030031.gene;Bra031598.gene;Bra031708…	39	975	Bra003645.gene;Bra003646.gene;Bra003647.gene;Bra007889.gene;Bra007890.gene;Bra008157.gene;Bra008357.gene;Bra010088.gene;Bra012409.gene;Bra012422.gene;Bra014394.gene;Bra016252.gene;Bra016503.gene;Bra019333.gene;Bra021456.gene;Bra023579.gene;Bra023978.gene;Bra024517.gene;Bra025264.gene;Bra025530.gene;Bra025749.gene;Bra025995.gene;Bra026679.gene;Bra026680.gene;Bra026681.gene;Bra026684.gene;Bra027840…
Starch and sucrose metabolism	ko00500	8020	71	1106	Bra001937.gene;Bra002332.gene;Bra002673.gene;Bra003378.gene;Bra003946.gene;Bra004168.gene;Bra004833.gene;Bra004835.gene;Bra004840.gene;Bra006047.gene;Bra006090.gene;Bra006578.gene;Bra006587.gene;Bra007507.gene;Bra007508.gene;Bra007510.gene;Bra007699.gene;Bra007906.gene;Bra008344.gene;Bra009057.gene;Bra009747.gene;Bra009830.gene;Bra010658.gene;Bra011835.gene;Bra011881.gene;Bra012642.gene;Bra012676…	62	975	Bra000732.gene;Bra001320.gene;Bra002346.gene;Bra003845.gene;Bra004168.gene;Bra004833.gene;Bra004835.gene;Bra004838.gene;Bra004840.gene;Bra005825.gene;Bra006047.gene;Bra006129.gene;Bra006130.gene;Bra007510.gene;Bra007699.gene;Bra008926.gene;Bra009057.gene;Bra010616.gene;Bra010658.gene;Bra011881.gene;Bra013628.gene;Bra013756.gene;Bra014510.gene;Bra014511.gene;Bra014826.gene;Bra015364.gene;Bra015444…
N-Glycan biosynthesis	ko00510	8020	4	1106	Bra001816.gene;Bra006514.gene;Bra016746.gene;Bra030029.gene	2	975	Bra015591.gene;Bra030029.gene
Other glycan degradation	ko00511	8020	3	1106	Bra003861.gene;Bra004121.gene;Bra005854.gene	2	975	Bra004121.gene;Bra011514.gene
Various types of N-glycan biosynthesis	ko00513	8020	3	1106	Bra001816.gene;Bra004121.gene;Bra006514.gene	3	975	Bra004121.gene;Bra012440.gene;Bra016092.gene
Other types of O-glycan biosynthesis	ko00514	8020	1	1106	Bra016507.gene	1	975	Bra022515.gene
Amino sugar and nucleotide sugar metabolism	ko00520	8020	51	1106	Bra000310.gene;Bra000311.gene;Bra000315.gene;Bra001037.gene;Bra001453.gene;Bra001454.gene;Bra001923.gene;Bra001926.gene;Bra003378.gene;Bra003511.gene;Bra004121.gene;Bra004168.gene;Bra004771.gene;Bra004772.gene;Bra005345.gene;Bra005387.gene;Bra006722.gene;Bra008754.gene;Bra008755.gene;Bra011928.gene;Bra013426.gene;Bra013466.gene;Bra013744.gene;Bra014254.gene;Bra014540.gene;Bra014987.gene;Bra015599…	48	975	Bra000310.gene;Bra000314.gene;Bra000385.gene;Bra000892.gene;Bra001040.gene;Bra001376.gene;Bra001453.gene;Bra002849.gene;Bra003511.gene;Bra004121.gene;Bra004168.gene;Bra004772.gene;Bra004938.gene;Bra005387.gene;Bra006315.gene;Bra010011.gene;Bra010616.gene;Bra011928.gene;Bra012067.gene;Bra013466.gene;Bra013744.gene;Bra014992.gene;Bra015444.gene;Bra018248.gene;Bra020917.gene;Bra021430.gene;Bra021578…
Glycosaminoglycan degradation	ko00531	8020	3	1106	Bra003861.gene;Bra004121.gene;Bra038945.gene	1	975	Bra004121.gene
Glycerolipid metabolism	ko00561	8020	26	1106	Bra000019.gene;Bra000903.gene;Bra001056.gene;Bra005161.gene;Bra005961.gene;Bra008174.gene;Bra008472.gene;Bra009491.gene;Bra010553.gene;Bra011511.gene;Bra012851.gene;Bra014125.gene;Bra014137.gene;Bra015989.gene;Bra017753.gene;Bra024619.gene;Bra028660.gene;Bra028805.gene;Bra030906.gene;Bra032643.gene;Bra035181.gene;Bra036672.gene;Bra037199.gene;Bra037338.gene;Bra037553.gene;Brassica_rapa_newGene_28…	15	975	Bra002041.gene;Bra009162.gene;Bra011511.gene;Bra014125.gene;Bra014614.gene;Bra023248.gene;Bra023984.gene;Bra024223.gene;Bra024619.gene;Bra028661.gene;Bra028805.gene;Bra030906.gene;Bra032643.gene;Bra034843.gene;Bra037338.gene
Inositol phosphate metabolism	ko00562	8020	17	1106	Bra006749.gene;Bra007756.gene;Bra008331.gene;Bra015564.gene;Bra019892.gene;Bra020359.gene;Bra025314.gene;Bra028596.gene;Bra031686.gene;Bra033567.gene;Bra035627.gene;Bra036701.gene;Bra036978.gene;Bra037214.gene;Bra038538.gene;Bra039021.gene;Bra041014.gene	14	975	Bra001278.gene;Bra002625.gene;Bra007201.gene;Bra011830.gene;Bra023165.gene;Bra024257.gene;Bra028596.gene;Bra029910.gene;Bra030983.gene;Bra031686.gene;Bra033567.gene;Bra036978.gene;Bra038538.gene;Brassica_rapa_newGene_5762
Glycosylphosphatidylinositol (GPI)-anchor biosynthesis	ko00563	8020	1	1106	Bra016643.gene	--	--	--
Glycerophospholipid metabolism	ko00564	8020	31	1106	Bra000231.gene;Bra000903.gene;Bra001056.gene;Bra003840.gene;Bra004628.gene;Bra005090.gene;Bra005961.gene;Bra007129.gene;Bra008174.gene;Bra009491.gene;Bra009836.gene;Bra012531.gene;Bra015564.gene;Bra015921.gene;Bra018740.gene;Bra022266.gene;Bra025522.gene;Bra025561.gene;Bra028485.gene;Bra028805.gene;Bra030370.gene;Bra032643.gene;Bra035180.gene;Bra036672.gene;Bra037338.gene;Bra037553.gene;Bra038369…	25	975	Bra000231.gene;Bra000752.gene;Bra000753.gene;Bra001602.gene;Bra001854.gene;Bra002041.gene;Bra002751.gene;Bra003813.gene;Bra007129.gene;Bra009162.gene;Bra010000.gene;Bra012531.gene;Bra013506.gene;Bra014614.gene;Bra020497.gene;Bra022266.gene;Bra023248.gene;Bra024223.gene;Bra028805.gene;Bra029910.gene;Bra032643.gene;Bra034843.gene;Bra037338.gene;Bra040531.gene;Bra041066.gene
Ether lipid metabolism	ko00565	8020	5	1106	Bra009491.gene;Bra009836.gene;Bra015564.gene;Bra028805.gene;Bra040531.gene	7	975	Bra000752.gene;Bra000753.gene;Bra001854.gene;Bra020497.gene;Bra028805.gene;Bra029910.gene;Bra040531.gene
Arachidonic acid metabolism	ko00590	8020	5	1106	Bra008823.gene;Bra009491.gene;Bra018232.gene;Bra028805.gene;Bra035211.gene	4	975	Bra021456.gene;Bra023978.gene;Bra028805.gene;Bra035211.gene
Linoleic acid metabolism	ko00591	8020	7	1106	Bra009491.gene;Bra016602.gene;Bra021322.gene;Bra022535.gene;Bra023829.gene;Bra028805.gene;Bra030988.gene	3	975	Bra008037.gene;Bra028805.gene;Bra030988.gene
alpha-Linolenic acid metabolism	ko00592	8020	22	1106	Bra003833.gene;Bra005522.gene;Bra006879.gene;Bra009491.gene;Bra011076.gene;Bra012233.gene;Bra012531.gene;Bra015491.gene;Bra015693.gene;Bra015975.gene;Bra016602.gene;Bra020673.gene;Bra022535.gene;Bra022927.gene;Bra023025.gene;Bra024355.gene;Bra028805.gene;Bra030988.gene;Bra039120.gene;Bra040093.gene;Bra040296.gene;Brassica_rapa_newGene_2076	13	975	Bra003833.gene;Bra006879.gene;Bra008037.gene;Bra008271.gene;Bra008591.gene;Bra012233.gene;Bra012531.gene;Bra013161.gene;Bra024170.gene;Bra028805.gene;Bra030988.gene;Bra035320.gene;Brassica_rapa_newGene_2076
Sphingolipid metabolism	ko00600	8020	4	1106	Bra003861.gene;Bra020895.gene;Bra028660.gene;Bra030680.gene	2	975	Bra020895.gene;Bra028661.gene
Glycosphingolipid biosynthesis - lacto and neolacto series	ko00601	8020	1	1106	Bra034048.gene	2	975	Bra029740.gene;Bra034048.gene
Glycosphingolipid biosynthesis - globo and isoglobo series	ko00603	8020	3	1106	Bra004121.gene;Bra028660.gene;Bra034048.gene	4	975	Bra004121.gene;Bra028661.gene;Bra029740.gene;Bra034048.gene
Glycosphingolipid biosynthesis - ganglio series	ko00604	8020	2	1106	Bra003861.gene;Bra004121.gene	1	975	Bra004121.gene
Pyruvate metabolism	ko00620	8020	18	1106	Bra002822.gene;Bra006910.gene;Bra008694.gene;Bra010553.gene;Bra011511.gene;Bra016811.gene;Bra016866.gene;Bra017469.gene;Bra017753.gene;Bra024410.gene;Bra024619.gene;Bra025481.gene;Bra027293.gene;Bra029936.gene;Bra030906.gene;Bra031848.gene;Bra037501.gene;Bra039540.gene	19	975	Bra002797.gene;Bra003190.gene;Bra004710.gene;Bra006352.gene;Bra006910.gene;Bra009866.gene;Bra011511.gene;Bra012781.gene;Bra016811.gene;Bra016866.gene;Bra017856.gene;Bra024619.gene;Bra024730.gene;Bra026240.gene;Bra030906.gene;Bra032619.gene;Bra037750.gene;Bra039029.gene;Bra039540.gene
Glyoxylate and dicarboxylate metabolism	ko00630	8020	25	1106	Bra004720.gene;Bra005347.gene;Bra007417.gene;Bra008612.gene;Bra008737.gene;Bra010508.gene;Bra011584.gene;Bra012239.gene;Bra012602.gene;Bra016147.gene;Bra017469.gene;Bra023573.gene;Bra025431.gene;Bra025832.gene;Bra028174.gene;Bra028181.gene;Bra028406.gene;Bra034024.gene;Bra034027.gene;Bra034028.gene;Bra034674.gene;Bra035486.gene;Bra035529.gene;Bra037501.gene;Brassica_rapa_newGene_2807	11	975	Bra001686.gene;Bra002797.gene;Bra007416.gene;Bra011774.gene;Bra016202.gene;Bra019774.gene;Bra025832.gene;Bra026247.gene;Bra027370.gene;Bra028132.gene;Bra031301.gene
Propanoate metabolism	ko00640	8020	15	1106	Bra001220.gene;Bra001946.gene;Bra006879.gene;Bra008694.gene;Bra015491.gene;Bra016423.gene;Bra017469.gene;Bra017912.gene;Bra020875.gene;Bra023025.gene;Bra024355.gene;Bra030856.gene;Bra037214.gene;Bra037501.gene;Bra040093.gene	7	975	Bra001220.gene;Bra006352.gene;Bra006879.gene;Bra016423.gene;Bra018392.gene;Bra026240.gene;Bra040295.gene
Butanoate metabolism	ko00650	8020	6	1106	Bra004137.gene;Bra017469.gene;Bra023845.gene;Bra026621.gene;Bra031332.gene;Bra037501.gene	1	975	Brassica_rapa_newGene_5966
C5-Branched dibasic acid metabolism	ko00660	8020	2	1106	Bra008464.gene;Bra040341.gene	2	975	Bra008464.gene;Bra040341.gene
One carbon pool by folate	ko00670	8020	3	1106	Bra004810.gene;Bra016147.gene;Bra030488.gene	2	975	Bra000581.gene;Bra026247.gene
Carbon fixation in photosynthetic organisms	ko00710	8020	22	1106	Bra003221.gene;Bra006103.gene;Bra010717.gene;Bra012963.gene;Bra016607.gene;Bra016866.gene;Bra024410.gene;Bra025431.gene;Bra025984.gene;Bra027293.gene;Bra028174.gene;Bra028181.gene;Bra028406.gene;Bra030303.gene;Bra031181.gene;Bra031848.gene;Bra034024.gene;Bra034027.gene;Bra034028.gene;Bra039540.gene;Bra040213.gene;Bra040406.gene	18	975	Bra002797.gene;Bra003605.gene;Bra004710.gene;Bra009866.gene;Bra012781.gene;Bra016202.gene;Bra016607.gene;Bra016866.gene;Bra017856.gene;Bra019639.gene;Bra020047.gene;Bra024730.gene;Bra026426.gene;Bra027015.gene;Bra036647.gene;Bra039029.gene;Bra039342.gene;Bra039540.gene
Thiamine metabolism	ko00730	8020	--	--	--	2	975	Bra001832.gene;Bra002957.gene
Riboflavin metabolism	ko00740	8020	3	1106	Bra012492.gene;Bra016683.gene;Bra038522.gene	3	975	Bra016683.gene;Bra021274.gene;Bra022244.gene
Vitamin B6 metabolism	ko00750	8020	4	1106	Bra008066.gene;Bra017133.gene;Bra031002.gene;Bra037264.gene	2	975	Bra025953.gene;Bra036724.gene
Nicotinate and nicotinamide metabolism	ko00760	8020	1	1106	Bra017808.gene	1	975	Bra006537.gene
Pantothenate and CoA biosynthesis	ko00770	8020	11	1106	Bra010553.gene;Bra011511.gene;Bra014235.gene;Bra017753.gene;Bra018463.gene;Bra019963.gene;Bra019964.gene;Bra024619.gene;Bra029966.gene;Bra037741.gene;Bra039742.gene	8	975	Bra011511.gene;Bra018463.gene;Bra018464.gene;Bra019963.gene;Bra019964.gene;Bra024619.gene;Bra037741.gene;Bra039744.gene
Biotin metabolism	ko00780	8020	5	1106	Bra003777.gene;Bra030254.gene;Bra031956.gene;Bra032693.gene;Bra036418.gene	5	975	Bra028597.gene;Bra030254.gene;Bra031956.gene;Bra032693.gene;Bra036418.gene
Folate biosynthesis	ko00790	8020	2	1106	Bra037681.gene;Bra038522.gene	3	975	Bra029634.gene;Bra034813.gene;Bra034814.gene
Lipoic acid metabolism	ko00785	8020	--	--	--	1	975	Bra010258.gene
Porphyrin and chlorophyll metabolism	ko00860	8020	11	1106	Bra000755.gene;Bra006208.gene;Bra011734.gene;Bra015908.gene;Bra019346.gene;Bra025541.gene;Bra025756.gene;Bra027877.gene;Bra035447.gene;Bra036945.gene;Bra038499.gene	11	975	Bra003256.gene;Bra008152.gene;Bra008303.gene;Bra012595.gene;Bra013314.gene;Bra019049.gene;Bra032550.gene;Bra035447.gene;Bra036948.gene;Bra038499.gene;Brassica_rapa_newGene_1565
Terpenoid backbone biosynthesis	ko00900	8020	5	1106	Bra015908.gene;Bra017469.gene;Bra022982.gene;Bra026591.gene;Bra037501.gene	8	975	Bra001063.gene;Bra001832.gene;Bra008152.gene;Bra008261.gene;Bra017212.gene;Bra020353.gene;Bra026591.gene;Bra027330.gene
Indole alkaloid biosynthesis	ko00901	8020	1	1106	Bra008127.gene	3	975	Bra008124.gene;Bra008126.gene;Bra008127.gene
Monoterpenoid biosynthesis	ko00902	8020	--	--	--	1	975	Bra007585.gene
Limonene and pinene degradation	ko00903	8020	4	1106	Bra010553.gene;Bra011511.gene;Bra017753.gene;Bra024619.gene	2	975	Bra011511.gene;Bra024619.gene
Diterpenoid biosynthesis	ko00904	8020	7	1106	Bra000864.gene;Bra005596.gene;Bra010802.gene;Bra020890.gene;Bra030187.gene;Bra033324.gene;Brassica_rapa_newGene_944	3	975	Bra026122.gene;Bra030500.gene;Bra038780.gene
Brassinosteroid biosynthesis	ko00905	8020	4	1106	Bra009126.gene;Bra021505.gene;Bra025409.gene;Bra025427.gene	2	975	Bra025427.gene;Bra027405.gene
Carotenoid biosynthesis	ko00906	8020	9	1106	Bra012127.gene;Bra018969.gene;Bra019899.gene;Bra021965.gene;Bra023603.gene;Bra027602.gene;Bra030386.gene;Bra032359.gene;Bra032560.gene	7	975	Bra006838.gene;Bra013378.gene;Bra013912.gene;Bra018616.gene;Bra021965.gene;Bra032359.gene;Bra035033.gene
Zeatin biosynthesis	ko00908	8020	14	1106	Bra000229.gene;Bra002371.gene;Bra002777.gene;Bra005241.gene;Bra005242.gene;Bra005243.gene;Bra005245.gene;Bra007743.gene;Bra012324.gene;Bra015842.gene;Bra017224.gene;Bra023080.gene;Bra023081.gene;Bra035640.gene	12	975	Bra002204.gene;Bra005241.gene;Bra005242.gene;Bra005243.gene;Bra005245.gene;Bra006973.gene;Bra007728.gene;Bra020081.gene;Bra020157.gene;Bra023080.gene;Bra031386.gene;Bra040431.gene
Sesquiterpenoid and triterpenoid biosynthesis	ko00909	8020	5	1106	Bra002165.gene;Bra009738.gene;Bra026465.gene;Bra029393.gene;Bra032779.gene	8	975	Bra002165.gene;Bra009737.gene;Bra011549.gene;Bra029391.gene;Bra029392.gene;Bra029393.gene;Bra039929.gene;Bra040582.gene
Nitrogen metabolism	ko00910	8020	18	1106	Bra005935.gene;Bra006942.gene;Bra008612.gene;Bra009263.gene;Bra009479.gene;Bra011454.gene;Bra015227.gene;Bra015656.gene;Bra018656.gene;Bra021681.gene;Bra023573.gene;Bra028697.gene;Bra028932.gene;Bra029067.gene;Bra035461.gene;Bra035529.gene;Bra039113.gene;Bra039844.gene	13	975	Bra001686.gene;Bra006942.gene;Bra011774.gene;Bra012384.gene;Bra016223.gene;Bra023598.gene;Bra024615.gene;Bra027010.gene;Bra028132.gene;Bra028932.gene;Bra030713.gene;Bra031610.gene;Brassica_rapa_newGene_6440
Sulfur metabolism	ko00920	8020	15	1106	Bra001020.gene;Bra001368.gene;Bra001891.gene;Bra009985.gene;Bra011822.gene;Bra017872.gene;Bra030931.gene;Bra031965.gene;Bra033696.gene;Bra034128.gene;Bra034466.gene;Bra037682.gene;Bra038967.gene;Bra039144.gene;Bra039681.gene	14	975	Bra002793.gene;Bra006857.gene;Bra013120.gene;Bra017872.gene;Bra020605.gene;Bra024257.gene;Bra031965.gene;Bra033696.gene;Bra034128.gene;Bra035101.gene;Bra038031.gene;Bra038967.gene;Bra039708.gene;Bra040417.gene
Phenylpropanoid biosynthesis	ko00940	8020	62	1106	Bra000132.gene;Bra001820.gene;Bra003007.gene;Bra003009.gene;Bra003680.gene;Bra003681.gene;Bra003682.gene;Bra004109.gene;Bra004833.gene;Bra004835.gene;Bra004840.gene;Bra005392.gene;Bra006587.gene;Bra007507.gene;Bra007508.gene;Bra007510.gene;Bra007699.gene;Bra009221.gene;Bra009394.gene;Bra010627.gene;Bra011438.gene;Bra011771.gene;Bra013576.gene;Bra014388.gene;Bra014510.gene;Bra014511.gene;Bra015403…	94	975	Bra000058.gene;Bra000113.gene;Bra000132.gene;Bra001084.gene;Bra001320.gene;Bra001513.gene;Bra001986.gene;Bra002270.gene;Bra002271.gene;Bra002346.gene;Bra003680.gene;Bra003681.gene;Bra003682.gene;Bra003918.gene;Bra004109.gene;Bra004343.gene;Bra004833.gene;Bra004835.gene;Bra004838.gene;Bra004840.gene;Bra005346.gene;Bra005392.gene;Bra005825.gene;Bra007510.gene;Bra007699.gene;Bra008307.gene;Bra008775…
Flavonoid biosynthesis	ko00941	8020	12	1106	Bra006224.gene;Bra007142.gene;Bra008792.gene;Bra009101.gene;Bra009358.gene;Bra013652.gene;Bra017624.gene;Bra021636.gene;Bra021637.gene;Bra023441.gene;Bra033968.gene;Bra036828.gene	12	975	Bra008792.gene;Bra009101.gene;Bra009312.gene;Bra010977.gene;Bra013652.gene;Bra018076.gene;Bra021636.gene;Bra029211.gene;Bra029212.gene;Bra033968.gene;Bra036828.gene;Bra038647.gene
Anthocyanin biosynthesis	ko00942	8020	1	1106	Bra038445.gene	--	--	--
Isoflavonoid biosynthesis	ko00943	8020	1	1106	Bra033056.gene	1	975	Bra033056.gene
Flavone and flavonol biosynthesis	ko00944	8020	--	--	--	1	975	Bra009312.gene
Stilbenoid, diarylheptanoid and gingerol biosynthesis	ko00945	8020	4	1106	Bra017624.gene;Bra021636.gene;Bra021637.gene;Bra033968.gene	3	975	Bra010977.gene;Bra021636.gene;Bra033968.gene
Isoquinoline alkaloid biosynthesis	ko00950	8020	6	1106	Bra006103.gene;Bra007828.gene;Bra018469.gene;Bra022686.gene;Bra034523.gene;Bra038432.gene	10	975	Bra000548.gene;Bra007828.gene;Bra011026.gene;Bra018469.gene;Bra020047.gene;Bra027015.gene;Bra031132.gene;Bra036647.gene;Bra036916.gene;Bra038432.gene
Tropane, piperidine and pyridine alkaloid biosynthesis	ko00960	8020	12	1106	Bra006103.gene;Bra007828.gene;Bra018391.gene;Bra018469.gene;Bra022686.gene;Bra034523.gene;Bra038432.gene;Bra039513.gene;Bra039755.gene;Bra039967.gene;Bra039974.gene;Brassica_rapa_newGene_6547	16	975	Bra000477.gene;Bra000548.gene;Bra007828.gene;Bra011026.gene;Bra018391.gene;Bra018393.gene;Bra018469.gene;Bra020047.gene;Bra027015.gene;Bra027962.gene;Bra031132.gene;Bra036647.gene;Bra036916.gene;Bra038432.gene;Bra039755.gene;Bra039974.gene
Betalain biosynthesis	ko00965	8020	3	1106	Bra038093.gene;Bra040694.gene;Bra040695.gene	1	975	Bra038093.gene
Glucosinolate biosynthesis	ko00966	8020	22	1106	Bra004744.gene;Bra011821.gene;Bra013007.gene;Bra013009.gene;Bra014235.gene;Bra015935.gene;Bra015938.gene;Bra016908.gene;Bra017871.gene;Bra018463.gene;Bra019963.gene;Bra019964.gene;Bra022448.gene;Bra023450.gene;Bra025668.gene;Bra026058.gene;Bra029355.gene;Bra029966.gene;Bra032734.gene;Bra034941.gene;Bra036490.gene;Bra040341.gene	21	975	Bra001761.gene;Bra004744.gene;Bra005400.gene;Bra011821.gene;Bra013011.gene;Bra015935.gene;Bra015938.gene;Bra016908.gene;Bra018463.gene;Bra018464.gene;Bra019963.gene;Bra019964.gene;Bra022448.gene;Bra023450.gene;Bra025668.gene;Bra026058.gene;Bra029355.gene;Bra030246.gene;Bra032734.gene;Bra039744.gene;Bra040341.gene
Aminoacyl-tRNA biosynthesis	ko00970	8020	1	1106	Bra034277.gene	2	975	Bra001250.gene;Bra019389.gene
Biosynthesis of various secondary metabolites - part 2	ko00998	8020	1	1106	Bra033856.gene	--	--	--
Biosynthesis of unsaturated fatty acids	ko01040	8020	11	1106	Bra005522.gene;Bra006879.gene;Bra008631.gene;Bra015491.gene;Bra020673.gene;Bra022927.gene;Bra023025.gene;Bra024355.gene;Bra032801.gene;Bra040093.gene;Brassica_rapa_newGene_67	2	975	Bra006879.gene;Bra008631.gene
Carbon metabolism	ko01200	8020	83	1106	Bra001946.gene;Bra002822.gene;Bra003221.gene;Bra004720.gene;Bra004810.gene;Bra005347.gene;Bra005935.gene;Bra006103.gene;Bra006197.gene;Bra006864.gene;Bra006879.gene;Bra006910.gene;Bra007417.gene;Bra008342.gene;Bra008694.gene;Bra008737.gene;Bra008855.gene;Bra009263.gene;Bra009759.gene;Bra009763.gene;Bra009985.gene;Bra010508.gene;Bra010717.gene;Bra011387.gene;Bra011584.gene;Bra012239.gene;Bra012602…	45	975	Bra002793.gene;Bra002797.gene;Bra002801.gene;Bra003605.gene;Bra004710.gene;Bra006352.gene;Bra006857.gene;Bra006864.gene;Bra006879.gene;Bra006910.gene;Bra007416.gene;Bra009763.gene;Bra009866.gene;Bra010616.gene;Bra011774.gene;Bra012781.gene;Bra016202.gene;Bra016378.gene;Bra016607.gene;Bra016866.gene;Bra017856.gene;Bra018392.gene;Bra019639.gene;Bra019774.gene;Bra020047.gene;Bra020605.gene;Bra024730…
2-Oxocarboxylic acid metabolism	ko01210	8020	29	1106	Bra004720.gene;Bra004744.gene;Bra006103.gene;Bra007417.gene;Bra008464.gene;Bra010508.gene;Bra011821.gene;Bra013007.gene;Bra013009.gene;Bra014235.gene;Bra015935.gene;Bra016607.gene;Bra016908.gene;Bra017871.gene;Bra018463.gene;Bra019963.gene;Bra019964.gene;Bra022448.gene;Bra023450.gene;Bra025984.gene;Bra026058.gene;Bra029355.gene;Bra029966.gene;Bra032734.gene;Bra034941.gene;Bra035168.gene;Bra035544…	27	975	Bra001761.gene;Bra004744.gene;Bra005400.gene;Bra007416.gene;Bra008464.gene;Bra011821.gene;Bra013011.gene;Bra015935.gene;Bra016202.gene;Bra016607.gene;Bra016908.gene;Bra018463.gene;Bra018464.gene;Bra019963.gene;Bra019964.gene;Bra020047.gene;Bra022448.gene;Bra023450.gene;Bra026058.gene;Bra027015.gene;Bra029355.gene;Bra030246.gene;Bra032734.gene;Bra035544.gene;Bra036647.gene;Bra039744.gene;Bra040341…
Fatty acid metabolism	ko01212	8020	25	1106	Bra001919.gene;Bra003777.gene;Bra005522.gene;Bra006879.gene;Bra008631.gene;Bra008694.gene;Bra011076.gene;Bra015491.gene;Bra017469.gene;Bra017491.gene;Bra020673.gene;Bra022927.gene;Bra023025.gene;Bra024355.gene;Bra026256.gene;Bra027700.gene;Bra030254.gene;Bra031956.gene;Bra032284.gene;Bra032693.gene;Bra032801.gene;Bra036418.gene;Bra037501.gene;Bra040093.gene;Bra040296.gene	11	975	Bra006352.gene;Bra006879.gene;Bra008631.gene;Bra024170.gene;Bra026256.gene;Bra028597.gene;Bra030254.gene;Bra031956.gene;Bra032693.gene;Bra035259.gene;Bra036418.gene
Biosynthesis of amino acids	ko01230	8020	62	1106	Bra000659.gene;Bra000914.gene;Bra001020.gene;Bra001661.gene;Bra002822.gene;Bra004001.gene;Bra004720.gene;Bra004912.gene;Bra005012.gene;Bra006103.gene;Bra006197.gene;Bra006270.gene;Bra006864.gene;Bra007417.gene;Bra008342.gene;Bra008464.gene;Bra008612.gene;Bra009985.gene;Bra010508.gene;Bra010717.gene;Bra011387.gene;Bra011857.gene;Bra012963.gene;Bra013138.gene;Bra014235.gene;Bra015637.gene;Bra016147…	49	975	Bra000150.gene;Bra000659.gene;Bra001661.gene;Bra001686.gene;Bra002116.gene;Bra002793.gene;Bra002801.gene;Bra003605.gene;Bra006270.gene;Bra006857.gene;Bra006864.gene;Bra007416.gene;Bra008464.gene;Bra013138.gene;Bra015652.gene;Bra016202.gene;Bra016607.gene;Bra016813.gene;Bra018160.gene;Bra018463.gene;Bra018464.gene;Bra018611.gene;Bra019639.gene;Bra019830.gene;Bra019963.gene;Bra019964.gene;Bra020047…
ABC transporters	ko02010	8020	11	1106	Bra004484.gene;Bra013936.gene;Bra014756.gene;Bra017216.gene;Bra025359.gene;Bra030503.gene;Bra032855.gene;Bra032856.gene;Bra032864.gene;Bra034706.gene;Bra039042.gene	8	975	Bra012621.gene;Bra017216.gene;Bra025425.gene;Bra025641.gene;Bra030503.gene;Bra033331.gene;Bra034706.gene;Bra039042.gene
Ribosome biogenesis in eukaryotes	ko03008	8020	1	1106	Bra040357.gene	--	--	--
Ribosome	ko03010	8020	18	1106	Bra001156.gene;Bra003427.gene;Bra006546.gene;Bra007144.gene;Bra007238.gene;Bra007929.gene;Bra010329.gene;Bra010805.gene;Bra010943.gene;Bra016555.gene;Bra020000.gene;Bra020089.gene;Bra023512.gene;Bra024145.gene;Bra031423.gene;Bra035980.gene;Bra037493.gene;Bra040115.gene	14	975	Bra000341.gene;Bra000953.gene;Bra001587.gene;Bra010018.gene;Bra015850.gene;Bra016123.gene;Bra017452.gene;Bra017498.gene;Bra021593.gene;Bra022734.gene;Bra027704.gene;Bra036161.gene;Bra039227.gene;Bra040853.gene
RNA transport	ko03013	8020	9	1106	Bra006439.gene;Bra008045.gene;Bra014884.gene;Bra019068.gene;Bra022270.gene;Bra026224.gene;Bra032172.gene;Bra039484.gene;Bra040117.gene	4	975	Bra007396.gene;Bra013294.gene;Bra018967.gene;Bra039484.gene
mRNA surveillance pathway	ko03015	8020	7	1106	Bra006069.gene;Bra022270.gene;Bra028973.gene;Bra032172.gene;Bra034276.gene;Brassica_rapa_newGene_2213;Brassica_rapa_newGene_6509	6	975	Bra003201.gene;Bra013294.gene;Bra018967.gene;Bra026413.gene;Bra029588.gene;Brassica_rapa_newGene_2213
RNA degradation	ko03018	8020	11	1106	Bra002400.gene;Bra006261.gene;Bra006864.gene;Bra011387.gene;Bra022270.gene;Bra026093.gene;Bra027431.gene;Bra028628.gene;Bra030394.gene;Bra032172.gene;Bra038407.gene	5	975	Bra002801.gene;Bra006864.gene;Bra013294.gene;Bra018967.gene;Bra027530.gene
RNA polymerase	ko03020	8020	--	--	--	1	975	Bra020911.gene
Basal transcription factors	ko03022	8020	3	1106	Bra028496.gene;Bra030989.gene;Bra037541.gene	1	975	Brassica_rapa_newGene_2236
DNA replication	ko03030	8020	16	1106	Bra009908.gene;Bra012132.gene;Bra013169.gene;Bra016894.gene;Bra019986.gene;Bra021384.gene;Bra025026.gene;Bra025458.gene;Bra031571.gene;Bra032088.gene;Bra033756.gene;Bra033987.gene;Bra035055.gene;Bra035945.gene;Bra036296.gene;Bra040301.gene	18	975	Bra000520.gene;Bra000897.gene;Bra012132.gene;Bra013068.gene;Bra013169.gene;Bra014033.gene;Bra022027.gene;Bra025026.gene;Bra025458.gene;Bra031571.gene;Bra032088.gene;Bra033756.gene;Bra033987.gene;Bra034006.gene;Bra035055.gene;Bra035945.gene;Bra036296.gene;Bra040301.gene
Spliceosome	ko03040	8020	11	1106	Bra000860.gene;Bra001431.gene;Bra001457.gene;Bra016644.gene;Bra018550.gene;Bra023741.gene;Bra024699.gene;Bra035470.gene;Bra035909.gene;Bra038734.gene;Brassica_rapa_newGene_3516	10	975	Bra010656.gene;Bra016644.gene;Bra018581.gene;Bra023478.gene;Bra026084.gene;Bra027160.gene;Bra031050.gene;Bra034794.gene;Bra038498.gene;Bra038885.gene
Protein export	ko03060	8020	3	1106	Bra026145.gene;Bra031542.gene;Bra031657.gene	5	975	Bra015534.gene;Bra024905.gene;Bra026145.gene;Bra031657.gene;Bra040348.gene
Base excision repair	ko03410	8020	7	1106	Bra009908.gene;Bra016894.gene;Bra018555.gene;Bra019986.gene;Bra031571.gene;Bra035055.gene;Bra039524.gene	9	975	Bra000520.gene;Bra003589.gene;Bra015867.gene;Bra031571.gene;Bra034784.gene;Bra035055.gene;Bra039524.gene;Bra040725.gene;Brassica_rapa_newGene_1269
Nucleotide excision repair	ko03420	8020	8	1106	Bra016894.gene;Bra019986.gene;Bra021384.gene;Bra028496.gene;Bra031571.gene;Bra032088.gene;Bra035055.gene;Bra035945.gene	5	975	Bra000520.gene;Bra031571.gene;Bra032088.gene;Bra035055.gene;Bra035945.gene
Mismatch repair	ko03430	8020	9	1106	Bra016894.gene;Bra017718.gene;Bra019986.gene;Bra021384.gene;Bra028373.gene;Bra031571.gene;Bra032088.gene;Bra035055.gene;Bra035945.gene	5	975	Bra030153.gene;Bra031571.gene;Bra032088.gene;Bra035055.gene;Bra035945.gene
Homologous recombination	ko03440	8020	8	1106	Bra005674.gene;Bra016894.gene;Bra019986.gene;Bra021058.gene;Bra021384.gene;Bra032088.gene;Bra035055.gene;Bra035945.gene	8	975	Bra018418.gene;Bra022395.gene;Bra024248.gene;Bra025840.gene;Bra032088.gene;Bra035055.gene;Bra035945.gene;Brassica_rapa_newGene_668
Non-homologous end-joining	ko03450	8020	1	1106	Bra009908.gene	--	--	--
MAPK signaling pathway - plant	ko04016	8020	47	1106	Bra000052.gene;Bra000184.gene;Bra000938.gene;Bra001453.gene;Bra001454.gene;Bra002594.gene;Bra003073.gene;Bra003831.gene;Bra003842.gene;Bra004967.gene;Bra005104.gene;Bra005115.gene;Bra007759.gene;Bra011584.gene;Bra012239.gene;Bra012897.gene;Bra013123.gene;Bra014527.gene;Bra015120.gene;Bra015388.gene;Bra015579.gene;Bra015597.gene;Bra017012.gene;Bra017125.gene;Bra017526.gene;Bra018325.gene;Bra018588…	35	975	Bra000064.gene;Bra001453.gene;Bra003463.gene;Bra005104.gene;Bra005115.gene;Bra005599.gene;Bra007611.gene;Bra009266.gene;Bra011481.gene;Bra013708.gene;Bra013742.gene;Bra015579.gene;Bra015811.gene;Bra017117.gene;Bra018325.gene;Bra019297.gene;Bra019890.gene;Bra020814.gene;Bra021623.gene;Bra021794.gene;Bra022786.gene;Bra023756.gene;Bra025832.gene;Bra031574.gene;Bra032188.gene;Bra033077.gene;Bra035260…
Phosphatidylinositol signaling system	ko04070	8020	12	1106	Bra005961.gene;Bra006749.gene;Bra007756.gene;Bra008331.gene;Bra019453.gene;Bra019892.gene;Bra020359.gene;Bra025314.gene;Bra033567.gene;Bra036672.gene;Bra036978.gene;Bra039037.gene	10	975	Bra001278.gene;Bra002625.gene;Bra007201.gene;Bra023165.gene;Bra024223.gene;Bra024257.gene;Bra033077.gene;Bra033567.gene;Bra036978.gene;Brassica_rapa_newGene_5762
Plant hormone signal transduction	ko04075	8020	113	1106	Bra000052.gene;Bra000087.gene;Bra000184.gene;Bra000283.gene;Bra000938.gene;Bra001598.gene;Bra002124.gene;Bra002125.gene;Bra002126.gene;Bra002127.gene;Bra002131.gene;Bra002594.gene;Bra003044.gene;Bra003265.gene;Bra003674.gene;Bra003778.gene;Bra003782.gene;Bra003831.gene;Bra003947.gene;Bra004615.gene;Bra004967.gene;Bra005115.gene;Bra005136.gene;Bra005287.gene;Bra006190.gene;Bra006194.gene;Bra006433…	97	975	Bra000039.gene;Bra000160.gene;Bra000584.gene;Bra001598.gene;Bra001634.gene;Bra002961.gene;Bra003044.gene;Bra003463.gene;Bra003674.gene;Bra003947.gene;Bra004246.gene;Bra004329.gene;Bra004530.gene;Bra004617.gene;Bra004618.gene;Bra005115.gene;Bra005136.gene;Bra005914.gene;Bra006190.gene;Bra007306.gene;Bra007937.gene;Bra008325.gene;Bra008836.gene;Bra009233.gene;Bra009636.gene;Bra010132.gene;Bra011082…
Ubiquitin mediated proteolysis	ko04120	8020	15	1106	Bra000756.gene;Bra006641.gene;Bra011680.gene;Bra015699.gene;Bra017759.gene;Bra020507.gene;Bra025795.gene;Bra026582.gene;Bra027252.gene;Bra029252.gene;Bra035605.gene;Bra037011.gene;Bra037054.gene;Brassica_rapa_newGene_1857;Brassica_rapa_newGene_47	9	975	Bra002441.gene;Bra006219.gene;Bra015699.gene;Bra018852.gene;Bra019347.gene;Bra029252.gene;Bra030487.gene;Bra037011.gene;Brassica_rapa_newGene_2611
Sulfur relay system	ko04122	8020	1	1106	Bra037681.gene	1	975	Bra035101.gene
SNARE interactions in vesicular transport	ko04130	8020	3	1106	Bra018615.gene;Bra036218.gene;Brassica_rapa_newGene_6364	4	975	Bra001945.gene;Bra018615.gene;Bra030733.gene;Brassica_rapa_newGene_6364
Autophagy - other	ko04136	8020	5	1106	Bra000376.gene;Bra001197.gene;Bra003310.gene;Bra020749.gene;Brassica_rapa_newGene_6509	3	975	Bra003310.gene;Bra012948.gene;Bra020749.gene
Protein processing in endoplasmic reticulum	ko04141	8020	43	1106	Bra000703.gene;Bra001210.gene;Bra001457.gene;Bra001816.gene;Bra003123.gene;Bra006137.gene;Bra006514.gene;Bra006889.gene;Bra007027.gene;Bra008920.gene;Bra010028.gene;Bra010403.gene;Bra010500.gene;Bra012293.gene;Bra012949.gene;Bra013566.gene;Bra015665.gene;Bra016074.gene;Bra016405.gene;Bra016539.gene;Bra016644.gene;Bra018216.gene;Bra018383.gene;Bra018972.gene;Bra019048.gene;Bra020239.gene;Bra020865…	16	975	Bra003123.gene;Bra006588.gene;Bra012949.gene;Bra013566.gene;Bra014319.gene;Bra015591.gene;Bra016539.gene;Bra016644.gene;Bra018383.gene;Bra020141.gene;Bra024931.gene;Bra026084.gene;Bra030029.gene;Bra031657.gene;Bra038169.gene;Brassica_rapa_newGene_4545
Endocytosis	ko04144	8020	21	1106	Bra001457.gene;Bra002096.gene;Bra003954.gene;Bra005253.gene;Bra007020.gene;Bra007756.gene;Bra008331.gene;Bra009836.gene;Bra011633.gene;Bra016644.gene;Bra016733.gene;Bra019892.gene;Bra021371.gene;Bra024699.gene;Bra029698.gene;Bra035470.gene;Bra035909.gene;Bra036410.gene;Bra038734.gene;Bra040531.gene;Brassica_rapa_newGene_48	23	975	Bra000752.gene;Bra000753.gene;Bra001278.gene;Bra001854.gene;Bra002096.gene;Bra003954.gene;Bra005500.gene;Bra010522.gene;Bra011633.gene;Bra016644.gene;Bra016733.gene;Bra020497.gene;Bra022861.gene;Bra026084.gene;Bra026698.gene;Bra027559.gene;Bra029546.gene;Bra032602.gene;Bra033277.gene;Bra033752.gene;Bra039012.gene;Bra040531.gene;Brassica_rapa_newGene_48
Phagosome	ko04145	8020	7	1106	Bra008385.gene;Bra009710.gene;Bra015815.gene;Bra018184.gene;Bra027752.gene;Bra035878.gene;Bra039987.gene	18	975	Bra004857.gene;Bra008903.gene;Bra009710.gene;Bra011072.gene;Bra014232.gene;Bra015815.gene;Bra016477.gene;Bra020912.gene;Bra025045.gene;Bra027544.gene;Bra027752.gene;Bra032402.gene;Bra036819.gene;Bra038795.gene;Bra039648.gene;Bra039987.gene;Bra040512.gene;Brassica_rapa_newGene_3139
Peroxisome	ko04146	8020	30	1106	Bra001919.gene;Bra002416.gene;Bra005522.gene;Bra006879.gene;Bra007239.gene;Bra011470.gene;Bra011570.gene;Bra011584.gene;Bra012239.gene;Bra012602.gene;Bra013863.gene;Bra015491.gene;Bra020195.gene;Bra020673.gene;Bra020854.gene;Bra022927.gene;Bra023025.gene;Bra024355.gene;Bra025832.gene;Bra026659.gene;Bra027700.gene;Bra029476.gene;Bra031642.gene;Bra032284.gene;Bra034394.gene;Bra034583.gene;Bra034674…	11	975	Bra006537.gene;Bra006625.gene;Bra006879.gene;Bra013863.gene;Bra014676.gene;Bra019431.gene;Bra025832.gene;Bra027370.gene;Bra035259.gene;Bra036289.gene;Bra039827.gene
Plant-pathogen interaction	ko04626	8020	59	1106	Bra000684.gene;Bra001676.gene;Bra001892.gene;Bra002099.gene;Bra002305.gene;Bra003373.gene;Bra003376.gene;Bra004513.gene;Bra005104.gene;Bra007450.gene;Bra007766.gene;Bra008472.gene;Bra009445.gene;Bra010500.gene;Bra010974.gene;Bra011936.gene;Bra011963.gene;Bra012889.gene;Bra013123.gene;Bra014527.gene;Bra015296.gene;Bra015727.gene;Bra015979.gene;Bra017572.gene;Bra017641.gene;Bra017927.gene;Bra018089…	53	975	Bra000064.gene;Bra001676.gene;Bra001974.gene;Bra002305.gene;Bra003323.gene;Bra004537.gene;Bra004620.gene;Bra005104.gene;Bra006184.gene;Bra006866.gene;Bra008268.gene;Bra008269.gene;Bra008699.gene;Bra009266.gene;Bra010974.gene;Bra011963.gene;Bra012889.gene;Bra013470.gene;Bra013708.gene;Bra015296.gene;Bra015728.gene;Bra015796.gene;Bra015979.gene;Bra016909.gene;Bra016936.gene;Bra017117.gene;Bra017927…
Circadian rhythm - plant	ko04712	8020	18	1106	Bra006224.gene;Bra008669.gene;Bra008792.gene;Bra009565.gene;Bra009667.gene;Bra009768.gene;Bra012964.gene;Bra020017.gene;Bra022225.gene;Bra023441.gene;Bra024536.gene;Bra026506.gene;Bra028662.gene;Bra028861.gene;Bra029407.gene;Bra031672.gene;Bra035933.gene;Bra036517.gene	13	975	Bra002512.gene;Bra005984.gene;Bra008792.gene;Bra009338.gene;Bra009565.gene;Bra009667.gene;Bra009768.gene;Bra021258.gene;Bra023317.gene;Bra024536.gene;Bra028861.gene;Bra029366.gene;Bra035933.gene
a* number of genes in all KEGG pathways
b* number of differentially expressed genes annotated to this pathway
c* number of differentially expressed genes annotated to all KEGG pathways
d* compared with normal treatment, iron deficiency treatment in leaves
e* compared with normal treatment, iron deficiency treatment in root system
