# Supplementary material for: Transcriptome Analysis Revealed the Molecular Response Mechanism of Non-heading Chinese Cabbage to Iron Deficiency Stress
Source: Front Plant Sci. 2022 Mar 11;13:848424. doi: 10.3389/fpls.2022.848424 (PMC8964371; doi:10.3389/fpls.2022.848424)
Supplement: Supplementary file 9 [file Table_7.XLS]

## Sheet: Table S5
Table S5 List of DEGs related to plant hormones.
Gene ID	CK-Root vs Fe-Root DESeq2_FDR	CK-Root vs Fe-Root DESeq2_log2FC	CK-Root vs Fe-Root DESeq2_(FDR_0.01_FC_2)_regulated	CK-leaf vs Fe-leaf DESeq2_FDR	CK-leaf vs Fe-leaf DESeq2_log2FC	CK-leaf vs Fe-leaf DESeq2_(FDR_0.01_FC_2)_regulated	Annotation
Bra012231.gene	0.000587544	-0.930606	normal	4.73e-09	-2.16659	down	PREDICTED: auxin-responsive protein SAUR61-like [Brassica rapa]
Bra017254.gene	6.01e-13	1.49851	up	0.204182	0.47547	normal	PREDICTED: auxin-responsive protein SAUR22-like [Brassica rapa]
Bra039345.gene	1.29e-08	1.45328	up	--	--	--	PREDICTED: auxin-responsive protein SAUR72 [Brassica rapa]
Bra002124.gene	--	--	--	3.28e-12	-1.92343	down	PREDICTED: auxin-responsive protein SAUR21-like [Brassica rapa]
Bra002125.gene	--	--	--	3.25e-24	-2.51852	down	PREDICTED: auxin-responsive protein SAUR21-like [Brassica rapa]
Bra002126.gene	--	--	--	1.29e-08	-1.99255	down	PREDICTED: auxin-responsive protein SAUR21-like [Brassica rapa]
Bra002127.gene	--	--	--	1.79e-09	-2.22064	down	PREDICTED: auxin-responsive protein SAUR21-like [Brassica rapa]
Bra002131.gene	--	--	--	6.75e-27	-2.65585	down	PREDICTED: auxin-responsive protein SAUR21 [Brassica rapa]
Bra006433.gene	--	--	--	4.27e-15	-2.56412	down	PREDICTED: auxin-responsive protein SAUR21-like [Brassica rapa]
Bra010826.gene	--	--	--	1.14e-06	-1.6238	down	PREDICTED: auxin-responsive protein SAUR64-like [Brassica rapa]
Bra011979.gene	--	--	--	7.08e-05	-1.28955	down	PREDICTED: auxin-responsive protein SAUR32 [Brassica rapa]
Bra023663.gene	--	--	--	2.9e-12	-1.97022	down	PREDICTED: auxin-responsive protein SAUR21-like [Brassica rapa]
Bra026044.gene	0.5766	-0.129778	normal	7.48e-21	-1.46958	down	PREDICTED: auxin-responsive protein SAUR41 [Brassica rapa]
Bra026717.gene	--	--	--	0.00268017	-1.24118	down	PREDICTED: auxin-responsive protein SAUR41-like [Brassica rapa]
Bra029798.gene	0.00259582	-1.29889	down	2.91e-07	-1.44988	down	PREDICTED: auxin-responsive protein SAUR71 [Brassica rapa]
Bra032322.gene	--	--	--	3.34e-07	-1.8916	down	PREDICTED: auxin-responsive protein SAUR64 [Brassica rapa]
Bra007552.gene	8.66e-10	0.900599	normal	5.83e-35	1.68429	up	PREDICTED: auxin-responsive protein SAUR36 [Brassica rapa]
Bra025774.gene	0.217179	-0.494054	normal	3.27e-10	-2.04105	down	PREDICTED: auxin-responsive protein SAUR22 [Brassica rapa]
Bra037405.gene	0.124645	-0.131959	normal	2.03e-05	-1.11772	down	auxin-responsive protein SAUR32-like [Brassica napus]
Bra004515.gene	3.69e-18	-0.635582	normal	2.26e-07	-1.63462	down	PREDICTED: auxin-responsive protein SAUR32 [Brassica rapa]
Bra011258.gene	0.000133458	-1.18725	down	--	--	--	PREDICTED: auxin-responsive protein SAUR72-like [Brassica rapa]
Bra011559.gene	0.00206178	-0.745331	normal	8.58e-13	-3.33362	down	PREDICTED: auxin-responsive protein SAUR72 [Brassica rapa]
Bra034725.gene	3e-19	1.3816	up	0.00309429	0.291809	normal	PREDICTED: auxin-responsive protein SAUR72 [Brassica rapa]
Bra013630.gene	0.00413305	-0.559832	normal	1.53e-11	-1.4724	down	PREDICTED: auxin-responsive protein SAUR36 [Brassica rapa]
Bra002512.gene	5.65e-11	1.15116	up	0.000235066	0.571156	normal	PREDICTED: two-component response regulator-like APRR3 isoform X1 [Brassica rapa]
Bra010132.gene	1.39e-54	-1.28913	down	2.64e-125	-2.56797	down	PREDICTED: two-component response regulator ARR6 [Brassica rapa]
Bra018084.gene	1.21e-09	-0.998111	normal	1.02e-18	-1.62002	down	two-component response regulator ARR5 [Brassica napus]
Bra003782.gene	--	--	--	2.47e-18	-2.17755	down	PREDICTED: two-component response regulator ARR15 isoform X1 [Brassica rapa]
Bra015885.gene	--	--	--	1.35e-154	-4.31767	down	PREDICTED: two-component response regulator ARR15 isoform X1 [Brassica rapa]
Bra012964.gene	1.96e-19	0.416274	normal	5.34e-258	1.81049	up	two-component response regulator-like APRR1 [Brassica rapa]
Bra025708.gene	3.64e-59	-1.36872	down	7.18e-123	-1.67346	down	PREDICTED: two-component response regulator ARR7-like [Brassica rapa]
Bra033773.gene	2.15e-20	-0.823545	normal	2e-57	-1.22913	down	PREDICTED: two-component response regulator ARR5 [Brassica oleracea var. oleracea]
Bra035933.gene	2.44e-90	1.15963	up	2.06e-250	2.15075	up	two-component response regulator-like APRR1 [Brassica rapa]
Bra017021.gene	5.2e-10	0.802894	normal	8.12e-08	-1.08617	down	PREDICTED: two-component response regulator ARR1-like isoform X2 [Brassica rapa]
Bra009565.gene	9.5e-75	1.68926	up	2.64e-240	2.86815	up	two-component response regulator-like APRR7 [Brassica rapa]
Bra009768.gene	2.51e-19	1.08483	up	5.98e-203	3.87512	up	PREDICTED: two-component response regulator-like APRR5 isoform X1 [Brassica rapa]
Bra016526.gene	4.78e-93	-2.11384	down	4.61e-137	-2.22487	down	PREDICTED: two-component response regulator ARR7 [Brassica rapa]
Bra036517.gene	0.686455	0.135908	normal	2.77e-24	3.05739	up	two-component response regulator-like APRR5 [Brassica rapa]
Bra019932.gene	6.04e-88	-1.46043	down	3.33e-51	-0.813066	normal	PREDICTED: two-component response regulator ARR4-like [Brassica rapa]
Bra003265.gene	0.00184545	-0.799862	normal	1.35e-05	-1.53777	down	PREDICTED: two-component response regulator ARR9-like [Brassica rapa]
Bra004615.gene	4.35e-14	-0.779111	normal	3.7e-15	-2.70794	down	PREDICTED: two-component response regulator ARR8-like [Brassica rapa]
Bra027829.gene	9.49e-15	-1.54271	down	--	--	--	PREDICTED: two-component response regulator ARR3 [Brassica rapa]
Bra031714.gene	0.0112535	-1.37099	normal	4.11e-12	-2.11843	down	PREDICTED: two-component response regulator ARR4-like [Brassica rapa]
Brassica_rapa_newGene_3825	3.18e-97	-2.19217	down	2.58e-29	-1.78322	down	PREDICTED: two-component response regulator-like APRR9 [Brassica rapa]
Bra018439.gene	8.06e-19	-0.540374	normal	2.84e-101	-1.58966	down	PREDICTED: two-component response regulator ARR4-like [Brassica rapa]
Bra029407.gene	0.000422671	0.888981	normal	4.94e-50	2.62622	up	PREDICTED: two-component response regulator-like APRR5 [Brassica rapa]
Bra021117.gene	8.79e-13	-1.4527	down	4.41e-18	-2	down	PREDICTED: auxin-responsive protein IAA19 [Brassica rapa]
Bra030219.gene	1.24e-145	-1.57386	down	9.92e-198	-2.28494	down	PREDICTED: auxin-responsive protein IAA8 [Brassica rapa]
Bra001598.gene	0.000176069	-1.00252	down	1.79e-144	-2.14048	down	PREDICTED: auxin-responsive protein IAA19-like [Brassica rapa]
Bra011332.gene	--	--	--	2.38e-05	-1.16134	down	PREDICTED: auxin-responsive protein IAA29 isoform X1 [Brassica rapa]
Bra015298.gene	2.74e-15	-1.23956	down	6.7e-50	-1.1866	down	PREDICTED: auxin-responsive protein IAA17-like [Brassica rapa]
Bra027504.gene	2.06e-29	-0.778092	normal	1.48e-94	-1.05893	down	PREDICTED: auxin-responsive protein IAA4 [Brassica rapa]
Bra030560.gene	7.53e-08	-1.0364	down	8.69e-48	-1.01643	down	PREDICTED: auxin-responsive protein IAA17 [Brassica rapa]
Bra001899.gene	1.41e-18	-1.1235	down	5.64e-06	-0.505338	normal	auxin-responsive protein IAA2-like [Brassica napus]
Bra027232.gene	2.14e-06	-1.21138	down	3.91e-31	-2.40515	down	PREDICTED: auxin-responsive protein IAA19-like [Brassica rapa]
Bra015326.gene	0.822569	0.0426233	normal	6.38e-06	-1.09755	down	PREDICTED: auxin-responsive protein IAA12 isoform X4 [Brassica rapa]
Bra036557.gene	0.0316897	0.319454	normal	7.54e-05	-1.12257	down	PREDICTED: auxin-responsive protein IAA28-like [Brassica rapa]
Bra039855.gene	0.968412	0.011212	normal	1.55e-13	1.46349	up	PREDICTED: auxin-responsive protein IAA14 [Brassica rapa]
Bra015297.gene	1.13e-29	-2.9439	down	6.17e-24	-1.76331	down	PREDICTED: auxin-responsive protein IAA3-like [Brassica rapa]
Bra032520.gene	6.82e-143	-2.4868	down	6.21e-89	-1.50058	down	PREDICTED: auxin-responsive protein IAA17-like isoform X1 [Brassica rapa]
Bra001634.gene	9.96e-39	-1.1729	down	9.42e-05	-0.486728	normal	PREDICTED: auxin-responsive protein IAA26-like isoform X2 [Brassica rapa]
Bra011082.gene	4.9e-130	-1.44991	down	3.54e-151	-2.76332	down	PREDICTED: auxin-responsive protein IAA27 [Brassica rapa]
Bra022164.gene	2.09e-21	-1.00313	down	8.74e-06	-0.916711	normal	PREDICTED: auxin-responsive protein IAA26 isoform X1 [Brassica rapa]
Bra032503.gene	2.09e-23	-1.10304	down	0.00408519	-0.956977	normal	PREDICTED: auxin-responsive protein IAA12-like isoform X2 [Brassica rapa]
Bra032521.gene	1.02e-74	-2.41736	down	2.21e-51	-2.45411	down	PREDICTED: auxin-responsive protein IAA3 [Brassica rapa]
Bra040122.gene	5.78e-72	-1.63299	down	0.999704	-6.18e-05	normal	PREDICTED: auxin-responsive protein IAA16-like [Brassica rapa]
Bra039186.gene	1.67e-31	2.14312	up	0.000669724	-0.87137	normal	PREDICTED: indole-3-acetic acid-amido synthetase GH3.3 [Brassica rapa]
Bra041046.gene	0.245718	-0.13548	normal	6.18e-106	3.88622	up	PREDICTED: indole-3-acetic acid-amido synthetase GH3.2 [Brassica rapa]
Bra026365.gene	0.135283	0.214411	normal	1.68e-72	2.47608	up	PREDICTED: indole-3-acetic acid-amido synthetase GH3.5 [Brassica rapa]
Bra019060.gene	1.09e-38	-1.40956	down	4.15e-12	-1.11397	down	PREDICTED: indole-3-acetic acid-amido synthetase GH3.5 isoform X1 [Brassica rapa]
Bra022725.gene	9.51e-17	-1.33495	down	4.15e-15	2.18571	up	PREDICTED: indole-3-acetic acid-amido synthetase GH3.6 [Brassica rapa]
Bra029023.gene	4.83e-23	-1.38531	down	--	--	--	PREDICTED: indole-3-acetic acid-amido synthetase GH3.6-like [Brassica rapa]
Bra006194.gene	1.75e-18	0.828794	normal	1.78e-20	3.29988	up	PREDICTED: 4-substituted benzoates-glutamate ligase GH3.12-like [Brassica rapa]
Bra023403.gene	2.67e-07	0.668871	normal	2.13e-138	4.64709	up	PREDICTED: 4-substituted benzoates-glutamate ligase GH3.12 [Brassica rapa]
Bra000087.gene	7.33e-14	-0.715004	normal	2.15e-09	2.02302	up	PREDICTED: 4-substituted benzoates-glutamate ligase GH3.12-like isoform X1 [Brassica rapa]
Bra008836.gene	1.45e-50	1.64674	up	0.000138492	-0.194565	normal	PREDICTED: 4-substituted benzoates-glutamate ligase GH3.12 [Brassica rapa]
Bra019921.gene	2.56e-28	-3.40772	down	1.94e-12	-2.65661	down	PREDICTED: 4-substituted benzoates-glutamate ligase GH3.12-like [Brassica rapa]
Bra027891.gene	2.14e-15	-1.69979	down	--	--	--	PREDICTED: 4-substituted benzoates-glutamate ligase GH3.12-like [Brassica rapa]
Bra036997.gene	2.56e-68	-3.16423	down	0.000341284	-1.39016	down	PREDICTED: 4-substituted benzoates-glutamate ligase GH3.12-like [Brassica rapa]
Bra036998.gene	4.18e-140	-2.95091	down	--	--	--	4-substituted benzoates-glutamate ligase GH3.12-like [Brassica napus]
Bra040812.gene	3.59e-64	-1.6132	down	--	--	--	PREDICTED: 4-substituted benzoates-glutamate ligase GH3.12-like [Brassica rapa]
Bra004967.gene	9.78e-10	0.752384	normal	0.000314727	-1.20752	down	PREDICTED: abscisic acid receptor PYL6 [Brassica rapa]
Bra000052.gene	3.27e-05	0.299611	normal	1.71e-114	-1.56475	down	PREDICTED: abscisic acid receptor PYL4 [Brassica rapa]
Bra013262.gene	--	--	--	6.98e-05	-1.47299	down	PREDICTED: abscisic acid receptor PYR1-like [Brassica rapa]
Bra017125.gene	6.08e-09	0.412463	normal	4.3e-148	-1.48025	down	PREDICTED: abscisic acid receptor PYL4-like [Brassica rapa]
Bra005115.gene	2.87e-29	-3.0064	down	2.55e-38	-2.48478	down	PREDICTED: abscisic acid receptor PYL4 [Brassica rapa]
Bra024995.gene	2.43e-05	-0.514722	normal	1.38e-92	-2.52429	down	PREDICTED: abscisic acid receptor PYR1 [Brassica rapa]
Bra000184.gene	0.633932	-0.0926524	normal	4e-10	-1.11452	down	PREDICTED: abscisic acid receptor PYL6-like [Brassica rapa]
Bra003463.gene	0.00191211	1.16419	up	0.109759	-0.417824	normal	PREDICTED: abscisic acid receptor PYL9-like [Brassica rapa]
Bra000938.gene	0.00816769	-0.160378	normal	4.76e-201	1.28722	up	PREDICTED: abscisic acid receptor PYL7-like [Brassica rapa]
Bra017012.gene	0.717447	0.0256867	normal	2.77e-99	-2.08501	down	PREDICTED: abscisic acid receptor PYL6-like [Brassica rapa]
Bra009636.gene	0.717447	-2.20177	down	1.21e-28	-0.711332	normal	PREDICTED: auxin transporter-like protein 1 isoform X1 [Brassica rapa]
Bra000160.gene	4.83e-30	-1.91876	down	0.630062	-0.147429	normal	PREDICTED: auxin transporter-like protein 1 [Brassica rapa]
Bra000584.gene	1.04e-43	-1.29851	down	2.91e-12	-0.961769	normal	PREDICTED: auxin transporter-like protein 2 [Brassica rapa]
Bra003674.gene	1.12e-62	-1.46963	down	1.63e-13	-3.28216	down	PREDICTED: auxin transporter-like protein 3 [Brassica rapa]
Bra005136.gene	5.3e-37	-1.15411	down	2.1e-50	-1.46974	down	PREDICTED: auxin transporter protein 1-like [Brassica oleracea var. oleracea]
Bra008325.gene	9.03e-147	-1.83249	down	5.69e-25	-3.42623	down	PREDICTED: auxin transporter-like protein 3 [Brassica rapa]
Bra031158.gene	6.65e-44	-1.86233	down	3.34e-10	-1.37924	down	PREDICTED: auxin transporter-like protein 2 [Brassica rapa]
Bra034205.gene	3.16e-20	-2.12619	down	2.53e-55	-1.77756	down	PREDICTED: jasmonic acid-amido synthetase JAR1 [Brassica rapa]
Bra003831.gene	0.450634	-0.0983197	normal	2.06e-28	1.03231	up	PREDICTED: ETHYLENE INSENSITIVE 3-like 3 protein [Brassica rapa]
Note: CK root vs Fe root: the treatment of iron deficiency in roots was compared with the normal treatment; CK leaf vs Fe leaf: the treatment of iron deficiency in leaf was compared with the normal treatment; DESeq2_ FDR: false discovery rate of differential gene expression; up: up regulation; down: down regulation; normal: has no change.

## Sheet: Sheet2
Table S8 与糖代谢和植物激素相关的DEGs列表
Pathway_name	Gene ID	Module	CK-Root vs Fe-Root DESeq2_FDR	CK-Root vs Fe-Root DESeq2_log2FC	CK-Root vs Fe-Root DESeq2_(FDR_0.01_FC_2)_regulated	CK-leaf vs Fe-leaf DESeq2_FDR	CK-leaf vs Fe-leaf DESeq2_log2FC	CK-leaf vs Fe-leaf DESeq2_(FDR_0.01_FC_2)_regulated	Annotation
Sugar metabolism (87)	BgA (29)
	Bra021815.gene	blue	6.46e-51	-1.49281	down	7.48e-11	-0.367973	normal	PREDICTED: beta-glucosidase 33 [Brassica rapa]
	Bra039501.gene	blue	1.17e-12	0.642926	normal	2.38e-21	2.31029	up	BnaA05g12930D [Brassica napus]
	Bra005551.gene	brown	2.22e-06	-1.28199	down	7.8e-29	-0.738338	normal	PREDICTED: beta-glucosidase 33-like [Brassica rapa]
	Bra021441.gene	brown	--	--	--	2.88e-68	-2.32143	down	PREDICTED: beta-glucosidase 3-like isoform X1 [Brassica rapa]
	Bra024709.gene	brown	0.127037	0.33418	normal	7.55e-14	-1.13687	down	PREDICTED: beta-glucosidase 40 [Brassica rapa]
	Bra036447.gene	brown	7.19e-15	-0.407949	normal	4.98e-192	1.64436	up	PREDICTED: probable inactive beta-glucosidase 25 [Brassica rapa]
	Bra007699.gene	cyan	1.97e-81	-2.43361	down	5.13e-20	-1.05279	down	PREDICTED: beta-glucosidase 10-like [Brassica rapa]
	Bra014511.gene	green	2.06e-62	1.59926	up	2.82e-147	3.82449	up	PREDICTED: beta-glucosidase 27-like [Brassica rapa]
	Bra037647.gene	green	2.32e-45	1.19563	up	4.65e-110	2.54934	up	BnaC04g49660D [Brassica napus]
	Bra007508.gene	pink	1.13e-27	-0.546981	normal	1.51e-302	2.18339	up	PREDICTED: beta-glucosidase 16 isoform X1 [Brassica rapa]
	Bra028383.gene	purple	0.243576	-0.0914801	normal	0.000114791	2.61287	up	PREDICTED: beta-glucosidase 45-like [Brassica rapa]
	Bra031392.gene	purple	0.30107	-0.0582351	normal	4.36e-126	5.33187	up	PREDICTED: beta-glucosidase 46-like isoform X1 [Brassica rapa]
	Bra034697.gene	purple	1.81e-20	1.53135	up	8.86e-05	-0.502502	normal	PREDICTED: beta-glucosidase 9-like [Brassica rapa]
	Bra004833.gene	red	1.69e-19	1.8429	up	7.67e-34	3.46606	up	PREDICTED: beta-glucosidase 27-like isoform X2 [Brassica rapa]
	Bra001320.gene	turquoise	0	-1.99785	down	0.801228	-0.210715	normal	PREDICTED: beta-glucosidase 23 [Brassica rapa]
	Bra004838.gene	turquoise	0.00223792	-1.99851	down	--	--	--	PREDICTED: beta-glucosidase 31-like [Brassica rapa]
	Bra021291.gene	turquoise	1.63e-81	-1.50933	down	--	--	--	BnaA01g27010D [Brassica napus]
	Bra029755.gene	turquoise	1.59e-14	-1.06073	down	--	--	--	PREDICTED: beta-glucosidase 23-like [Brassica rapa]
	Bra034060.gene	turquoise	1.09e-167	-0.71678	normal	1.77e-17	-2.48289	down	PREDICTED: beta-glucosidase 23-like [Brassica rapa]
	Bra037651.gene	turquoise	1e-95	-1.04301	down	0.906181	0.0109385	normal	PREDICTED: beta-glucosidase 15 [Brassica rapa]
	Bra038755.gene	turquoise	2.11e-13	-1.33402	down	5.04e-13	-3.56556	down	PREDICTED: beta-glucosidase 47-like [Brassica rapa]
	Bra038756.gene	turquoise	6.46e-296	-3.37338	down	--	--	--	PREDICTED: beta-glucosidase 47-like [Brassica rapa]
	Brassica_rapa_newGene_5221	turquoise	1.48e-08	-1.13475	down	--	--	--	PREDICTED: beta-glucosidase 23-like [Brassica oleracea var. oleracea]
	Brassica_rapa_newGene_5353	turquoise	6.06e-09	-1.15315	down	--	--	--	BnaC05g43620D, partial [Brassica napus]
	Bra004835.gene	yellow	3.19e-47	-1.62082	down	1.26e-267	1.61259	up	PREDICTED: beta-glucosidase 15-like [Brassica rapa]
	Bra007507.gene	yellow	0.0144921	0.49557	normal	4.22e-14	1.12076	up	PREDICTED: beta-glucosidase 27 [Brassica rapa]
	Bra007510.gene	yellow	0	4.46984	up	0	5.54827	up	PREDICTED: beta-glucosidase 30-like [Brassica rapa]
	Bra014510.gene	yellow	0	4.5862	up	0	4.74228	up	PREDICTED: beta-glucosidase 30 [Brassica rapa]
	Bra015096.gene	yellow	0.0252317	-0.411255	normal	1.99e-09	-1.53145	down	PREDICTED: putative beta-glucosidase 5 isoform X1 [Brassica rapa]
	TPP (13)
	Bra013628.gene	blue	5.85e-146	1.46533	up	2e-34	1.11808	up	PREDICTED: probable trehalose-phosphate phosphatase G [Brassica rapa]
	Bra028254.gene	blue	6.24e-59	1.23102	up	5.83e-23	-0.885902	normal	trehalose-phosphate phosphatase A-like [Brassica napus]
	Bra013756.gene	blue	2.26e-129	1.89378	up	6.1e-36	2.61065	up	PREDICTED: trehalase [Brassica rapa]
	Bra022549.gene	brown	0.169797	0.221328	normal	8.33e-56	-1.20978	down	PREDICTED: trehalose-phosphate phosphatase A isoform X2 [Brassica rapa]
	Bra008344.gene	greenyellow	0.191868	-0.17947	normal	9.27e-20	-3.90704	down	PREDICTED: trehalose-phosphate phosphatase B isoform X1 [Brassica rapa]
	Bra031879.gene	greenyellow	0.786557	0.0305191	normal	1.83e-40	-1.4979	down	BnaA02g34580D [Brassica napus]
	Bra019370.gene	purple	0.687098	0.0400837	normal	8.53e-11	1.45077	up	PREDICTED: probable trehalose-phosphate phosphatase G [Brassica rapa]
	Bra006047.gene	turquoise	1.17e-172	-1.57846	down	1.46e-21	-2.11445	down	PREDICTED: probable trehalose-phosphate phosphatase I isoform X2 [Brassica rapa]
	Bra009057.gene	turquoise	5.8e-52	-1.05568	down	2.77e-34	-4.23635	down	80A08_8 [Brassica rapa subsp. pekinensis]
	Bra010658.gene	turquoise	2.25e-30	-1.08219	down	2.86e-44	-3.599	down	PREDICTED: probable trehalose-phosphate phosphatase H isoform X1 [Brassica rapa]
	Bra030256.gene	turquoise	0.00993915	-0.438096	normal	4.08e-12	-1.86659	down	BnaA04g12690D [Brassica napus]
	Bra033634.gene	turquoise	5.71e-31	-3.56938	down	--	--	--	PREDICTED: probable trehalose-phosphate phosphatase H isoform X2 [Brassica rapa]
	Bra011835.gene	yellow	1.16e-19	-0.851723	normal	1.48e-104	-3.60346	down	PREDICTED: probable trehalose-phosphate phosphatase H [Brassica rapa]
	EG (8)
	Bra003946.gene	green	1.79e-05	-0.993962	normal	1.86e-10	-1.38088	down	PREDICTED: endoglucanase 8 [Brassica rapa]
	Bra000732.gene	turquoise	2.39e-09	-1.37626	down	--	--	--	PREDICTED: endoglucanase 19 isoform X2 [Brassica rapa]
	Bra016143.gene	turquoise	5.05e-67	-1.80056	down	0.334229	-0.394782	normal	PREDICTED: endoglucanase 9 [Brassica rapa]
	Bra016192.gene	turquoise	0	-2.73599	down	1.47e-08	-1.21789	down	PREDICTED: endoglucanase 8 [Brassica rapa]
	Bra018559.gene	turquoise	8.36e-18	-1.08384	down	3.31e-19	-2.90504	down	PREDICTED: endoglucanase 17 [Brassica rapa]
	Bra027699.gene	turquoise	0	-2.46727	down	5.85e-253	-3.50331	down	PREDICTED: endoglucanase 6-like [Brassica rapa]
	Bra027735.gene	turquoise	9.96e-263	-1.64792	down	3.54e-205	-2.82649	down	PREDICTED: endoglucanase 6 [Brassica rapa]
	Bra036281.gene	turquoise	0	-2.84344	down	1.59e-09	-2.99947	down	PREDICTED: endoglucanase 17 [Brassica rapa]
	TPS (7)
	Bra015497.gene	black	1.57e-27	2.3421	up	3.85e-19	1.43699	up	BnaC05g04390D [Brassica napus]
	Bra035049.gene	greenyellow	1.23e-08	0.32173	normal	4.71e-32	-1.10119	down	PREDICTED: alpha,alpha-trehalose-phosphate synthase [UDP-forming] 1 [Brassica rapa]
	Bra016328.gene	pink	1.17e-09	0.178737	normal	0	1.61583	up	PREDICTED: probable alpha,alpha-trehalose-phosphate synthase [UDP-forming] 9 [Brassica rapa]
	Bra031526.gene	red	4.21e-21	0.459533	normal	4.67e-91	1.04949	up	PREDICTED: probable alpha,alpha-trehalose-phosphate synthase [UDP-forming] 10 [Brassica rapa]
	Bra012642.gene	turquoise	2.27e-16	-0.542258	normal	4.38e-05	-1.16347	down	PREDICTED: alpha,alpha-trehalose-phosphate synthase [UDP-forming] 5 [Brassica rapa]
	Bra007906.gene	yellow	0.48088	-0.0305627	normal	0	1.28209	up	PREDICTED: probable alpha,alpha-trehalose-phosphate synthase [UDP-forming] 8 [Brassica rapa]
	Bra038548.gene	yellow	0.000537082	-0.150574	normal	0	1.85422	up	PREDICTED: probable alpha,alpha-trehalose-phosphate synthase [UDP-forming] 11 [Brassica rapa]
	SUS (5)
	Bra002332.gene	purple	2.81e-13	0.242066	normal	1.17e-279	2.71643	up	PREDICTED: LOW QUALITY PROTEIN: sucrose synthase 1 [Brassica rapa]
	Bra006578.gene	purple	2.96e-17	-0.322099	normal	1.24e-45	1.69765	up	PREDICTED: sucrose synthase 1 [Brassica rapa]
	Bra003845.gene	turquoise	7.71e-38	-2.05352	down	0.000132299	-0.846012	normal	PREDICTED: sucrose synthase 6-like [Brassica rapa]
	Bra015995.gene	turquoise	6.04e-47	-1.92088	down	0.00109842	-0.879017	normal	PREDICTED: sucrose synthase 6 [Brassica rapa]
	Bra039502.gene	turquoise	1.28e-65	-2.00675	down	5.05e-09	-0.909058	normal	PREDICTED: sucrose synthase 5 [Brassica rapa]
	CWINV (5)
	Bra006129.gene	blue	3.76e-60	1.40985	up	--	--	--	PREDICTED: beta-fructofuranosidase, insoluble isoenzyme CWINV6-like isoform X1 [Brassica rapa]
	Bra006130.gene	blue	1.39e-39	1.30221	up	--	--	--	beta-fructofuranosidase, insoluble isoenzyme CWINV6, partial [Brassica napus]
	Bra008926.gene	blue	3.37e-54	1.30821	up	--	--	--	PREDICTED: beta-fructofuranosidase, insoluble isoenzyme CWINV6-like isoform X1 [Brassica rapa]
	Bra027397.gene	red	2.87e-109	1.01643	up	0	3.12913	up	PREDICTED: beta-fructofuranosidase, insoluble isoenzyme CWINV1 [Brassica rapa]
	Bra021508.gene	turquoise	2.48e-295	-1.74202	down	1.27e-21	0.983958	normal	PREDICTED: beta-fructofuranosidase, insoluble isoenzyme CWINV1 [Brassica rapa]
	SPS (4)
	Bra033195.gene	brown	2.78e-36	2.07661	up	1.55e-84	-0.533793	normal	BnaA02g23460D [Brassica napus]
	Bra009830.gene	green	1.06e-10	-0.713786	normal	2.87e-29	-1.13951	down	PREDICTED: probable sucrose-phosphate synthase 2 [Brassica rapa]
	Bra006090.gene	greenyellow	0.00121823	0.557978	normal	3.11e-05	-1.29189	down	PREDICTED: probable sucrose-phosphate synthase 2 [Brassica rapa]
	Bra015364.gene	purple	0.000645196	1.25733	up	5.03e-08	-0.997931	normal	PREDICTED: probable sucrose-phosphate synthase 3 [Brassica rapa]
	Amylase (4)
	Bra026230.gene	brown	2.22e-23	-2.54684	down	6.12e-162	-1.13207	down	PREDICTED: beta-amylase 3, chloroplastic-like [Brassica rapa]
	Bra012676.gene	brown	--	--	--	0	-1.652	down	PREDICTED: beta-amylase 3, chloroplastic [Brassica rapa]
	Bra001937.gene	yellow	5e-07	-0.363599	normal	1.25e-275	1.82125	up	PREDICTED: beta-amylase 1, chloroplastic-like [Brassica rapa]
	Bra036881.gene	purple	0.00149542	-0.627489	normal	0.00079764	1.06111	up	PREDICTED: alpha-amylase 1 [Brassica rapa]
	SPP (3)
	Bra017287.gene	blue	1.15e-23	2.41341	up	--	--	--	PREDICTED: probable sucrose-phosphatase 2 [Brassica rapa]
	Bra030439.gene	blue	6.51e-132	1.32336	up	--	--	--	PREDICTED: probable sucrose-phosphatase 1 [Brassica rapa]
	Bra014826.gene	turquoise	1.23e-100	-1.12433	down	1.91e-07	-1.69579	down	PREDICTED: probable sucrose-phosphatase 3a [Brassica rapa]
	FK (3)
	Bra004168.gene	brown	1.76e-17	-1.22797	down	6.09e-51	-1.07263	down	PREDICTED: probable fructokinase-6, chloroplastic [Brassica rapa]
	Bra018248.gene	purple	2.54e-65	-1.20589	down	1.14e-128	3.16536	up	PREDICTED: probable fructokinase-1 [Brassica rapa]
	Bra003378.gene	yellow	--	--	--	8.02e-12	1.94278	up	PREDICTED: probable fructokinase-4 [Brassica rapa]
	HK (2)
	Bra015599.gene	blue	7.98e-32	0.604121	normal	1.79e-17	1.88019	up	PREDICTED: hexokinase-like 1 protein [Brassica rapa]
	Bra014254.gene	yellow	0.0315237	-0.360162	normal	1.68e-16	1.00118	up	PREDICTED: hexokinase-3-like [Brassica rapa]
	SS (2)
	Bra009747.gene	brown	9.69e-26	-0.91102	normal	3.03e-116	-1.08316	down	PREDICTED: starch synthase 1, chloroplastic/amyloplastic [Brassica rapa]
	Bra019836.gene	blue	5.47e-16	0.934556	normal	1.54e-07	1.04316	up	PREDICTED: starch synthase 3, chloroplastic/amyloplastic [Brassica rapa]
Plant hormone (81)	SAUR (18)
	Bra011560.gene	black	1.27e-05	-1.07843	down	1.37e-13	-2.40902	down	PREDICTED: auxin-induced protein 15A [Brassica rapa]		SAUR	生长素
	Bra002124.gene	brown	--	--	--	3.28e-12	-1.92343	down	PREDICTED: auxin-responsive protein SAUR21-like [Brassica rapa]
	Bra002125.gene	brown	--	--	--	3.25e-24	-2.51852	down	PREDICTED: auxin-responsive protein SAUR21-like [Brassica rapa]
	Bra002126.gene	brown	--	--	--	1.29e-08	-1.99255	down	PREDICTED: auxin-responsive protein SAUR21-like [Brassica rapa]
	Bra002127.gene	brown	--	--	--	1.79e-09	-2.22064	down	PREDICTED: auxin-responsive protein SAUR21-like [Brassica rapa]
	Bra002131.gene	brown	--	--	--	6.75e-27	-2.65585	down	PREDICTED: auxin-responsive protein SAUR21 [Brassica rapa]
	Bra006433.gene	brown	--	--	--	4.27e-15	-2.56412	down	PREDICTED: auxin-responsive protein SAUR21-like [Brassica rapa]
	Bra023663.gene	brown	--	--	--	2.9e-12	-1.97022	down	PREDICTED: auxin-responsive protein SAUR21-like [Brassica rapa]
	Bra026044.gene	brown	0.5766	-0.129778	normal	7.48e-21	-1.46958	down	PREDICTED: auxin-responsive protein SAUR41 [Brassica rapa]
	Bra026717.gene	brown	--	--	--	0.00268017	-1.24118	down	PREDICTED: auxin-responsive protein SAUR41-like [Brassica rapa]
	Bra011889.gene	brown	--	--	--	3.07e-60	-2.53921	down	PREDICTED: auxin-induced protein 15A-like [Brassica rapa]
	Bra011891.gene	brown	--	--	--	4.89e-74	-2.33433	down	PREDICTED: auxin-induced protein X15-like [Brassica rapa]
	Bra033579.gene	brown	--	--	--	4.24e-75	-2.16498	down	PREDICTED: auxin-induced protein X15-like [Brassica rapa]
	Bra033581.gene	brown	--	--	--	7.83e-49	-3.04589	down	PREDICTED: auxin-induced protein 15A-like [Brassica rapa]
	Bra015832.gene	green	1.65e-07	-2.34356	down	8.75e-25	-3.41598	down	PREDICTED: auxin-induced protein 15A-like [Brassica rapa]
	Bra037405.gene	purple	0.124645	-0.131959	normal	2.03e-05	-1.11772	down	auxin-responsive protein SAUR32-like [Brassica napus]
	Bra011559.gene	turquoise	0.00206178	-0.745331	normal	8.58e-13	-3.33362	down	PREDICTED: auxin-responsive protein SAUR72 [Brassica rapa]
	Bra013630.gene	yellow	0.00413305	-0.559832	normal	1.53e-11	-1.4724	down	PREDICTED: auxin-responsive protein SAUR36 [Brassica rapa]
	AUX/IAA family (17)
	Bra021117.gene	black	8.79e-13	-1.4527	down	4.41e-18	-2	down	PREDICTED: auxin-responsive protein IAA19 [Brassica rapa]		IAA	生长素
	Bra030219.gene	black	1.24e-145	-1.57386	down	9.92e-198	-2.28494	down	PREDICTED: auxin-responsive protein IAA8 [Brassica rapa]
	Bra001598.gene	brown	0.000176069	-1.00252	down	1.79e-144	-2.14048	down	PREDICTED: auxin-responsive protein IAA19-like [Brassica rapa]
	Bra015298.gene	brown	2.74e-15	-1.23956	down	6.7e-50	-1.1866	down	PREDICTED: auxin-responsive protein IAA17-like [Brassica rapa]
	Bra027504.gene	brown	2.06e-29	-0.778092	normal	1.48e-94	-1.05893	down	PREDICTED: auxin-responsive protein IAA4 [Brassica rapa]
	Bra030560.gene	brown	7.53e-08	-1.0364	down	8.69e-48	-1.01643	down	PREDICTED: auxin-responsive protein IAA17 [Brassica rapa]
	Bra027232.gene	green	2.14e-06	-1.21138	down	3.91e-31	-2.40515	down	PREDICTED: auxin-responsive protein IAA19-like [Brassica rapa]
	Bra015326.gene	greenyellow	0.822569	0.0426233	normal	6.38e-06	-1.09755	down	PREDICTED: auxin-responsive protein IAA12 isoform X4 [Brassica rapa]
	Bra036557.gene	greenyellow	0.0316897	0.319454	normal	7.54e-05	-1.12257	down	PREDICTED: auxin-responsive protein IAA28-like [Brassica rapa]
	Bra015297.gene	red	1.13e-29	-2.9439	down	6.17e-24	-1.76331	down	PREDICTED: auxin-responsive protein IAA3-like [Brassica rapa]
	Bra032520.gene	red	6.82e-143	-2.4868	down	6.21e-89	-1.50058	down	PREDICTED: auxin-responsive protein IAA17-like isoform X1 [Brassica rapa]
	Bra001634.gene	turquoise	9.96e-39	-1.1729	down	9.42e-05	-0.486728	normal	PREDICTED: auxin-responsive protein IAA26-like isoform X2 [Brassica rapa]
	Bra011082.gene	turquoise	4.9e-130	-1.44991	down	3.54e-151	-2.76332	down	PREDICTED: auxin-responsive protein IAA27 [Brassica rapa]
	Bra022164.gene	turquoise	2.09e-21	-1.00313	down	8.74e-06	-0.916711	normal	PREDICTED: auxin-responsive protein IAA26 isoform X1 [Brassica rapa]
	Bra032503.gene	turquoise	2.09e-23	-1.10304	down	0.00408519	-0.956977	normal	PREDICTED: auxin-responsive protein IAA12-like isoform X2 [Brassica rapa]
	Bra032521.gene	turquoise	1.02e-74	-2.41736	down	2.21e-51	-2.45411	down	PREDICTED: auxin-responsive protein IAA3 [Brassica rapa]
	Bra040122.gene	turquoise	5.78e-72	-1.63299	down	0.999704	-6.18e-05	normal	PREDICTED: auxin-responsive protein IAA16-like [Brassica rapa]
	ARR (13)										CTK	细胞分裂素
	Bra002512.gene	black	5.65e-11	1.15116	up	0.000235066	0.571156	normal	PREDICTED: two-component response regulator-like APRR3 isoform X1 [Brassica rapa]
	Bra010132.gene	black	1.39e-54	-1.28913	down	2.64e-125	-2.56797	down	PREDICTED: two-component response regulator ARR6 [Brassica rapa]
	Bra018084.gene	black	1.21e-09	-0.998111	normal	1.02e-18	-1.62002	down	two-component response regulator ARR5 [Brassica napus]
	Bra003782.gene	brown	--	--	--	2.47e-18	-2.17755	down	PREDICTED: two-component response regulator ARR15 isoform X1 [Brassica rapa]
	Bra015885.gene	brown	--	--	--	1.35e-154	-4.31767	down	PREDICTED: two-component response regulator ARR15 isoform X1 [Brassica rapa]
	Bra012964.gene	green	1.96e-19	0.416274	normal	5.34e-258	1.81049	up	two-component response regulator-like APRR1 [Brassica rapa]
	Bra025708.gene	green	3.64e-59	-1.36872	down	7.18e-123	-1.67346	down	PREDICTED: two-component response regulator ARR7-like [Brassica rapa]
	Bra033773.gene	green	2.15e-20	-0.823545	normal	2e-57	-1.22913	down	PREDICTED: two-component response regulator ARR5 [Brassica oleracea var. oleracea]
	Bra035933.gene	green	2.44e-90	1.15963	up	2.06e-250	2.15075	up	two-component response regulator-like APRR1 [Brassica rapa]
	Bra017021.gene	greenyellow	5.2e-10	0.802894	normal	8.12e-08	-1.08617	down	PREDICTED: two-component response regulator ARR1-like isoform X2 [Brassica rapa]
	Bra009565.gene	pink	9.5e-75	1.68926	up	2.64e-240	2.86815	up	two-component response regulator-like APRR7 [Brassica rapa]
	Bra009768.gene	pink	2.51e-19	1.08483	up	5.98e-203	3.87512	up	PREDICTED: two-component response regulator-like APRR5 isoform X1 [Brassica rapa]
	Bra016526.gene	pink	4.78e-93	-2.11384	down	4.61e-137	-2.22487	down	PREDICTED: two-component response regulator ARR7 [Brassica rapa]
	Bra036517.gene	pink	0.686455	0.135908	normal	2.77e-24	3.05739	up	two-component response regulator-like APRR5 [Brassica rapa]
	Bra019932.gene	red	6.04e-88	-1.46043	down	3.33e-51	-0.813066	normal	PREDICTED: two-component response regulator ARR4-like [Brassica rapa]
	Bra003265.gene	turquoise	0.00184545	-0.799862	normal	1.35e-05	-1.53777	down	PREDICTED: two-component response regulator ARR9-like [Brassica rapa]
	Bra004615.gene	turquoise	4.35e-14	-0.779111	normal	3.7e-15	-2.70794	down	PREDICTED: two-component response regulator ARR8-like [Brassica rapa]
	Bra027829.gene	turquoise	9.49e-15	-1.54271	down	--	--	--	PREDICTED: two-component response regulator ARR3 [Brassica rapa]
	Bra031714.gene	turquoise	0.0112535	-1.37099	normal	4.11e-12	-2.11843	down	PREDICTED: two-component response regulator ARR4-like [Brassica rapa]
	Brassica_rapa_newGene_3825	turquoise	3.18e-97	-2.19217	down	2.58e-29	-1.78322	down	PREDICTED: two-component response regulator-like APRR9 [Brassica rapa]
	Bra018439.gene	yellow	8.06e-19	-0.540374	normal	2.84e-101	-1.58966	down	PREDICTED: two-component response regulator ARR4-like [Brassica rapa]
	Bra029407.gene	yellow	0.000422671	0.888981	normal	4.94e-50	2.62622	up	PREDICTED: two-component response regulator-like APRR5 [Brassica rapa]
	GH3 (8)
	Bra019060.gene	turquoise	1.09e-38	-1.40956	down	4.15e-12	-1.11397	down	PREDICTED: indole-3-acetic acid-amido synthetase GH3.5 isoform X1 [Brassica rapa]		GH3	生长素
	Bra019921.gene	turquoise	2.56e-28	-3.40772	down	1.94e-12	-2.65661	down	PREDICTED: 4-substituted benzoates-glutamate ligase GH3.12-like [Brassica rapa]
	Bra022725.gene	turquoise	9.51e-17	-1.33495	down	4.15e-15	2.18571	up	PREDICTED: indole-3-acetic acid-amido synthetase GH3.6 [Brassica rapa]
	Bra027891.gene	turquoise	2.14e-15	-1.69979	down	--	--	--	PREDICTED: 4-substituted benzoates-glutamate ligase GH3.12-like [Brassica rapa]
	Bra029023.gene	turquoise	4.83e-23	-1.38531	down	--	--	--	PREDICTED: indole-3-acetic acid-amido synthetase GH3.6-like [Brassica rapa]
	Bra036997.gene	turquoise	2.56e-68	-3.16423	down	0.000341284	-1.39016	down	PREDICTED: 4-substituted benzoates-glutamate ligase GH3.12-like [Brassica rapa]
	Bra036998.gene	turquoise	4.18e-140	-2.95091	down	--	--	--	4-substituted benzoates-glutamate ligase GH3.12-like [Brassica napus]
	Bra040812.gene	turquoise	3.59e-64	-1.6132	down	--	--	--	PREDICTED: 4-substituted benzoates-glutamate ligase GH3.12-like [Brassica rapa]
	Auxin transporter (7)
	Bra009636.gene	brown	2.16e-35	-2.20177	down	1.21e-28	-0.711332	normal	PREDICTED: auxin transporter-like protein 1 isoform X1 [Brassica rapa]		AUX	生长素
	Bra000160.gene	turquoise	4.83e-30	-1.91876	down	0.630062	-0.147429	normal	PREDICTED: auxin transporter-like protein 1 [Brassica rapa]
	Bra000584.gene	turquoise	1.04e-43	-1.29851	down	2.91e-12	-0.961769	normal	PREDICTED: auxin transporter-like protein 2 [Brassica rapa]
	Bra003674.gene	turquoise	1.12e-62	-1.46963	down	1.63e-13	-3.28216	down	PREDICTED: auxin transporter-like protein 3 [Brassica rapa]
	Bra005136.gene	turquoise	5.3e-37	-1.15411	down	2.1e-50	-1.46974	down	PREDICTED: auxin transporter protein 1-like [Brassica oleracea var. oleracea]
	Bra008325.gene	turquoise	9.03e-147	-1.83249	down	5.69e-25	-3.42623	down	PREDICTED: auxin transporter-like protein 3 [Brassica rapa]
	Bra031158.gene	turquoise	6.65e-44	-1.86233	down	3.34e-10	-1.37924	down	PREDICTED: auxin transporter-like protein 2 [Brassica rapa]
	ABA-PYL (7)
	Bra004967.gene	blue	9.78e-10	0.752384	normal	0.000314727	-1.20752	down	PREDICTED: abscisic acid receptor PYL6 [Brassica rapa]		ABA	脱落酸
	Bra000052.gene	brown	3.27e-05	0.299611	normal	1.71e-114	-1.56475	down	PREDICTED: abscisic acid receptor PYL4 [Brassica rapa]
	Bra017125.gene	brown	6.08e-09	0.412463	normal	4.3e-148	-1.48025	down	PREDICTED: abscisic acid receptor PYL4-like [Brassica rapa]
	Bra005115.gene	green	2.87e-29	-3.0064	down	2.55e-38	-2.48478	down	PREDICTED: abscisic acid receptor PYL4 [Brassica rapa]
	Bra024995.gene	green	2.43e-05	-0.514722	normal	1.38e-92	-2.52429	down	PREDICTED: abscisic acid receptor PYR1 [Brassica rapa]
	Bra000184.gene	pink	0.633932	-0.0926524	normal	4e-10	-1.11452	down	PREDICTED: abscisic acid receptor PYL6-like [Brassica rapa]
	Bra017012.gene	yellow	0.717447	0.0256867	normal	2.77e-99	-2.08501	down	PREDICTED: abscisic acid receptor PYL6-like [Brassica rapa]
	JAR (1)
	Bra034205.gene	brown	3.16e-20	-2.12619	down	2.53e-55	-1.77756	down	PREDICTED: jasmonic acid-amido synthetase JAR1 [Brassica rapa]		JA	茉莉酸

## Sheet: Sheet3
Pathway_name	Gene ID	Module	CK-Root vs Fe-Root DESeq2_FDR	CK-Root vs Fe-Root DESeq2_log2FC	CK-Root vs Fe-Root DESeq2_(FDR_0.01_FC_2)_regulated	CK-leaf vs Fe-leaf DESeq2_FDR	CK-leaf vs Fe-leaf DESeq2_log2FC	CK-leaf vs Fe-leaf DESeq2_(FDR_0.01_FC_2)_regulated	Annotation
Plant hormone (99)	SAUR (24)
	Bra012231.gene	black	0.000587544	-0.930606	normal	4.73e-09	-2.16659	down	PREDICTED: auxin-responsive protein SAUR61-like [Brassica rapa]
	Bra017254.gene	blue	6.01e-13	1.49851	up	0.204182	0.47547	normal	PREDICTED: auxin-responsive protein SAUR22-like [Brassica rapa]
	Bra039345.gene	blue	1.29e-08	1.45328	up	--	--	--	PREDICTED: auxin-responsive protein SAUR72 [Brassica rapa]
	Bra002124.gene	brown	--	--	--	3.28e-12	-1.92343	down	PREDICTED: auxin-responsive protein SAUR21-like [Brassica rapa]
	Bra002125.gene	brown	--	--	--	3.25e-24	-2.51852	down	PREDICTED: auxin-responsive protein SAUR21-like [Brassica rapa]
	Bra002126.gene	brown	--	--	--	1.29e-08	-1.99255	down	PREDICTED: auxin-responsive protein SAUR21-like [Brassica rapa]
	Bra002127.gene	brown	--	--	--	1.79e-09	-2.22064	down	PREDICTED: auxin-responsive protein SAUR21-like [Brassica rapa]
	Bra002131.gene	brown	--	--	--	6.75e-27	-2.65585	down	PREDICTED: auxin-responsive protein SAUR21 [Brassica rapa]
	Bra006433.gene	brown	--	--	--	4.27e-15	-2.56412	down	PREDICTED: auxin-responsive protein SAUR21-like [Brassica rapa]
	Bra010826.gene	brown	--	--	--	1.14e-06	-1.6238	down	PREDICTED: auxin-responsive protein SAUR64-like [Brassica rapa]
	Bra011979.gene	brown	--	--	--	7.08e-05	-1.28955	down	PREDICTED: auxin-responsive protein SAUR32 [Brassica rapa]
	Bra023663.gene	brown	--	--	--	2.9e-12	-1.97022	down	PREDICTED: auxin-responsive protein SAUR21-like [Brassica rapa]
	Bra026044.gene	brown	0.5766	-0.129778	normal	7.48e-21	-1.46958	down	PREDICTED: auxin-responsive protein SAUR41 [Brassica rapa]
	Bra026717.gene	brown	--	--	--	0.00268017	-1.24118	down	PREDICTED: auxin-responsive protein SAUR41-like [Brassica rapa]
	Bra029798.gene	brown	0.00259582	-1.29889	down	2.91e-07	-1.44988	down	PREDICTED: auxin-responsive protein SAUR71 [Brassica rapa]
	Bra032322.gene	brown	--	--	--	3.34e-07	-1.8916	down	PREDICTED: auxin-responsive protein SAUR64 [Brassica rapa]
	Bra007552.gene	pink	8.66e-10	0.900599	normal	5.83e-35	1.68429	up	PREDICTED: auxin-responsive protein SAUR36 [Brassica rapa]
	Bra025774.gene	pink	0.217179	-0.494054	normal	3.27e-10	-2.04105	down	PREDICTED: auxin-responsive protein SAUR22 [Brassica rapa]
	Bra037405.gene	purple	0.124645	-0.131959	normal	2.03e-05	-1.11772	down	auxin-responsive protein SAUR32-like [Brassica napus]
	Bra004515.gene	turquoise	3.69e-18	-0.635582	normal	2.26e-07	-1.63462	down	PREDICTED: auxin-responsive protein SAUR32 [Brassica rapa]
	Bra011258.gene	turquoise	0.000133458	-1.18725	down	--	--	--	PREDICTED: auxin-responsive protein SAUR72-like [Brassica rapa]
	Bra011559.gene	turquoise	0.00206178	-0.745331	normal	8.58e-13	-3.33362	down	PREDICTED: auxin-responsive protein SAUR72 [Brassica rapa]
	Bra034725.gene	turquoise	3e-19	1.3816	up	0.00309429	0.291809	normal	PREDICTED: auxin-responsive protein SAUR72 [Brassica rapa]
	Bra013630.gene	yellow	0.00413305	-0.559832	normal	1.53e-11	-1.4724	down	PREDICTED: auxin-responsive protein SAUR36 [Brassica rapa]
	ARR (22)
	Bra002512.gene	black	5.65e-11	1.15116	up	0.000235066	0.571156	normal	PREDICTED: two-component response regulator-like APRR3 isoform X1 [Brassica rapa]
	Bra010132.gene	black	1.39e-54	-1.28913	down	2.64e-125	-2.56797	down	PREDICTED: two-component response regulator ARR6 [Brassica rapa]
	Bra018084.gene	black	1.21e-09	-0.998111	normal	1.02e-18	-1.62002	down	two-component response regulator ARR5 [Brassica napus]
	Bra003782.gene	brown	--	--	--	2.47e-18	-2.17755	down	PREDICTED: two-component response regulator ARR15 isoform X1 [Brassica rapa]
	Bra015885.gene	brown	--	--	--	1.35e-154	-4.31767	down	PREDICTED: two-component response regulator ARR15 isoform X1 [Brassica rapa]
	Bra012964.gene	green	1.96e-19	0.416274	normal	5.34e-258	1.81049	up	two-component response regulator-like APRR1 [Brassica rapa]
	Bra025708.gene	green	3.64e-59	-1.36872	down	7.18e-123	-1.67346	down	PREDICTED: two-component response regulator ARR7-like [Brassica rapa]
	Bra033773.gene	green	2.15e-20	-0.823545	normal	2e-57	-1.22913	down	PREDICTED: two-component response regulator ARR5 [Brassica oleracea var. oleracea]
	Bra035933.gene	green	2.44e-90	1.15963	up	2.06e-250	2.15075	up	two-component response regulator-like APRR1 [Brassica rapa]
	Bra017021.gene	greenyellow	5.2e-10	0.802894	normal	8.12e-08	-1.08617	down	PREDICTED: two-component response regulator ARR1-like isoform X2 [Brassica rapa]
	Bra009565.gene	pink	9.5e-75	1.68926	up	2.64e-240	2.86815	up	two-component response regulator-like APRR7 [Brassica rapa]
	Bra009768.gene	pink	2.51e-19	1.08483	up	5.98e-203	3.87512	up	PREDICTED: two-component response regulator-like APRR5 isoform X1 [Brassica rapa]
	Bra016526.gene	pink	4.78e-93	-2.11384	down	4.61e-137	-2.22487	down	PREDICTED: two-component response regulator ARR7 [Brassica rapa]
	Bra036517.gene	pink	0.686455	0.135908	normal	2.77e-24	3.05739	up	two-component response regulator-like APRR5 [Brassica rapa]
	Bra019932.gene	red	6.04e-88	-1.46043	down	3.33e-51	-0.813066	normal	PREDICTED: two-component response regulator ARR4-like [Brassica rapa]
	Bra003265.gene	turquoise	0.00184545	-0.799862	normal	1.35e-05	-1.53777	down	PREDICTED: two-component response regulator ARR9-like [Brassica rapa]
	Bra004615.gene	turquoise	4.35e-14	-0.779111	normal	3.7e-15	-2.70794	down	PREDICTED: two-component response regulator ARR8-like [Brassica rapa]
	Bra027829.gene	turquoise	9.49e-15	-1.54271	down	--	--	--	PREDICTED: two-component response regulator ARR3 [Brassica rapa]
	Bra031714.gene	turquoise	0.0112535	-1.37099	normal	4.11e-12	-2.11843	down	PREDICTED: two-component response regulator ARR4-like [Brassica rapa]
	Brassica_rapa_newGene_3825	turquoise	3.18e-97	-2.19217	down	2.58e-29	-1.78322	down	PREDICTED: two-component response regulator-like APRR9 [Brassica rapa]
	Bra018439.gene	yellow	8.06e-19	-0.540374	normal	2.84e-101	-1.58966	down	PREDICTED: two-component response regulator ARR4-like [Brassica rapa]
	Bra029407.gene	yellow	0.000422671	0.888981	normal	4.94e-50	2.62622	up	PREDICTED: two-component response regulator-like APRR5 [Brassica rapa]
	AUX/IAA family (20)
	Bra021117.gene	black	8.79e-13	-1.4527	down	4.41e-18	-2	down	PREDICTED: auxin-responsive protein IAA19 [Brassica rapa]
	Bra030219.gene	black	1.24e-145	-1.57386	down	9.92e-198	-2.28494	down	PREDICTED: auxin-responsive protein IAA8 [Brassica rapa]
	Bra001598.gene	brown	0.000176069	-1.00252	down	1.79e-144	-2.14048	down	PREDICTED: auxin-responsive protein IAA19-like [Brassica rapa]
	Bra011332.gene	brown	--	--	--	2.38e-05	-1.16134	down	PREDICTED: auxin-responsive protein IAA29 isoform X1 [Brassica rapa]
	Bra015298.gene	brown	2.74e-15	-1.23956	down	6.7e-50	-1.1866	down	PREDICTED: auxin-responsive protein IAA17-like [Brassica rapa]
	Bra027504.gene	brown	2.06e-29	-0.778092	normal	1.48e-94	-1.05893	down	PREDICTED: auxin-responsive protein IAA4 [Brassica rapa]
	Bra030560.gene	brown	7.53e-08	-1.0364	down	8.69e-48	-1.01643	down	PREDICTED: auxin-responsive protein IAA17 [Brassica rapa]
	Bra001899.gene	cyan	1.41e-18	-1.1235	down	5.64e-06	-0.505338	normal	auxin-responsive protein IAA2-like [Brassica napus]
	Bra027232.gene	green	2.14e-06	-1.21138	down	3.91e-31	-2.40515	down	PREDICTED: auxin-responsive protein IAA19-like [Brassica rapa]
	Bra015326.gene	greenyellow	0.822569	0.0426233	normal	6.38e-06	-1.09755	down	PREDICTED: auxin-responsive protein IAA12 isoform X4 [Brassica rapa]
	Bra036557.gene	greenyellow	0.0316897	0.319454	normal	7.54e-05	-1.12257	down	PREDICTED: auxin-responsive protein IAA28-like [Brassica rapa]
	Bra039855.gene	pink	0.968412	0.011212	normal	1.55e-13	1.46349	up	PREDICTED: auxin-responsive protein IAA14 [Brassica rapa]
	Bra015297.gene	red	1.13e-29	-2.9439	down	6.17e-24	-1.76331	down	PREDICTED: auxin-responsive protein IAA3-like [Brassica rapa]
	Bra032520.gene	red	6.82e-143	-2.4868	down	6.21e-89	-1.50058	down	PREDICTED: auxin-responsive protein IAA17-like isoform X1 [Brassica rapa]
	Bra001634.gene	turquoise	9.96e-39	-1.1729	down	9.42e-05	-0.486728	normal	PREDICTED: auxin-responsive protein IAA26-like isoform X2 [Brassica rapa]
	Bra011082.gene	turquoise	4.9e-130	-1.44991	down	3.54e-151	-2.76332	down	PREDICTED: auxin-responsive protein IAA27 [Brassica rapa]
	Bra022164.gene	turquoise	2.09e-21	-1.00313	down	8.74e-06	-0.916711	normal	PREDICTED: auxin-responsive protein IAA26 isoform X1 [Brassica rapa]
	Bra032503.gene	turquoise	2.09e-23	-1.10304	down	0.00408519	-0.956977	normal	PREDICTED: auxin-responsive protein IAA12-like isoform X2 [Brassica rapa]
	Bra032521.gene	turquoise	1.02e-74	-2.41736	down	2.21e-51	-2.45411	down	PREDICTED: auxin-responsive protein IAA3 [Brassica rapa]
	Bra040122.gene	turquoise	5.78e-72	-1.63299	down	0.999704	-6.18e-05	normal	PREDICTED: auxin-responsive protein IAA16-like [Brassica rapa]
	GH3 (15)
	Bra039186.gene	blue	1.67e-31	2.14312	up	0.000669724	-0.87137	normal	PREDICTED: indole-3-acetic acid-amido synthetase GH3.3 [Brassica rapa]
	Bra041046.gene	brown	0.245718	-0.13548	normal	6.18e-106	3.88622	up	PREDICTED: indole-3-acetic acid-amido synthetase GH3.2 [Brassica rapa]
	Bra026365.gene	pink	0.135283	0.214411	normal	1.68e-72	2.47608	up	PREDICTED: indole-3-acetic acid-amido synthetase GH3.5 [Brassica rapa]
	Bra019060.gene	turquoise	1.09e-38	-1.40956	down	4.15e-12	-1.11397	down	PREDICTED: indole-3-acetic acid-amido synthetase GH3.5 isoform X1 [Brassica rapa]
	Bra022725.gene	turquoise	9.51e-17	-1.33495	down	4.15e-15	2.18571	up	PREDICTED: indole-3-acetic acid-amido synthetase GH3.6 [Brassica rapa]
	Bra029023.gene	turquoise	4.83e-23	-1.38531	down	--	--	--	PREDICTED: indole-3-acetic acid-amido synthetase GH3.6-like [Brassica rapa]
	Bra006194.gene	blue	1.75e-18	0.828794	normal	1.78e-20	3.29988	up	PREDICTED: 4-substituted benzoates-glutamate ligase GH3.12-like [Brassica rapa]
	Bra023403.gene	pink	2.67e-07	0.668871	normal	2.13e-138	4.64709	up	PREDICTED: 4-substituted benzoates-glutamate ligase GH3.12 [Brassica rapa]
	Bra000087.gene	purple	7.33e-14	-0.715004	normal	2.15e-09	2.02302	up	PREDICTED: 4-substituted benzoates-glutamate ligase GH3.12-like isoform X1 [Brassica rapa]
	Bra008836.gene	purple	1.45e-50	1.64674	up	0.000138492	-0.194565	normal	PREDICTED: 4-substituted benzoates-glutamate ligase GH3.12 [Brassica rapa]
	Bra019921.gene	turquoise	2.56e-28	-3.40772	down	1.94e-12	-2.65661	down	PREDICTED: 4-substituted benzoates-glutamate ligase GH3.12-like [Brassica rapa]
	Bra027891.gene	turquoise	2.14e-15	-1.69979	down	--	--	--	PREDICTED: 4-substituted benzoates-glutamate ligase GH3.12-like [Brassica rapa]
	Bra036997.gene	turquoise	2.56e-68	-3.16423	down	0.000341284	-1.39016	down	PREDICTED: 4-substituted benzoates-glutamate ligase GH3.12-like [Brassica rapa]
	Bra036998.gene	turquoise	4.18e-140	-2.95091	down	--	--	--	4-substituted benzoates-glutamate ligase GH3.12-like [Brassica napus]
	Bra040812.gene	turquoise	3.59e-64	-1.6132	down	--	--	--	PREDICTED: 4-substituted benzoates-glutamate ligase GH3.12-like [Brassica rapa]
	ABA-PYL (10)
	Bra004967.gene	blue	9.78e-10	0.752384	normal	0.000314727	-1.20752	down	PREDICTED: abscisic acid receptor PYL6 [Brassica rapa]
	Bra000052.gene	brown	3.27e-05	0.299611	normal	1.71e-114	-1.56475	down	PREDICTED: abscisic acid receptor PYL4 [Brassica rapa]
	Bra013262.gene	brown	--	--	--	6.98e-05	-1.47299	down	PREDICTED: abscisic acid receptor PYR1-like [Brassica rapa]
	Bra017125.gene	brown	6.08e-09	0.412463	normal	4.3e-148	-1.48025	down	PREDICTED: abscisic acid receptor PYL4-like [Brassica rapa]
	Bra005115.gene	green	2.87e-29	-3.0064	down	2.55e-38	-2.48478	down	PREDICTED: abscisic acid receptor PYL4 [Brassica rapa]
	Bra024995.gene	green	2.43e-05	-0.514722	normal	1.38e-92	-2.52429	down	PREDICTED: abscisic acid receptor PYR1 [Brassica rapa]
	Bra000184.gene	pink	0.633932	-0.0926524	normal	4e-10	-1.11452	down	PREDICTED: abscisic acid receptor PYL6-like [Brassica rapa]
	Bra003463.gene	purple	0.00191211	1.16419	up	0.109759	-0.417824	normal	PREDICTED: abscisic acid receptor PYL9-like [Brassica rapa]
	Bra000938.gene	yellow	0.00816769	-0.160378	normal	4.76e-201	1.28722	up	PREDICTED: abscisic acid receptor PYL7-like [Brassica rapa]
	Bra017012.gene	yellow	0.717447	0.0256867	normal	2.77e-99	-2.08501	down	PREDICTED: abscisic acid receptor PYL6-like [Brassica rapa]
	Auxin transporter (7)
	Bra009636.gene	brown	2.16e-35	-2.20177	down	1.21e-28	-0.711332	normal	PREDICTED: auxin transporter-like protein 1 isoform X1 [Brassica rapa]
	Bra000160.gene	turquoise	4.83e-30	-1.91876	down	0.630062	-0.147429	normal	PREDICTED: auxin transporter-like protein 1 [Brassica rapa]
	Bra000584.gene	turquoise	1.04e-43	-1.29851	down	2.91e-12	-0.961769	normal	PREDICTED: auxin transporter-like protein 2 [Brassica rapa]
	Bra003674.gene	turquoise	1.12e-62	-1.46963	down	1.63e-13	-3.28216	down	PREDICTED: auxin transporter-like protein 3 [Brassica rapa]
	Bra005136.gene	turquoise	5.3e-37	-1.15411	down	2.1e-50	-1.46974	down	PREDICTED: auxin transporter protein 1-like [Brassica oleracea var. oleracea]
	Bra008325.gene	turquoise	9.03e-147	-1.83249	down	5.69e-25	-3.42623	down	PREDICTED: auxin transporter-like protein 3 [Brassica rapa]
	Bra031158.gene	turquoise	6.65e-44	-1.86233	down	3.34e-10	-1.37924	down	PREDICTED: auxin transporter-like protein 2 [Brassica rapa]
	JAR (1)
	Bra034205.gene	brown	3.16e-20	-2.12619	down	2.53e-55	-1.77756	down	PREDICTED: jasmonic acid-amido synthetase JAR1 [Brassica rapa]
