# Supplementary material for: Transcriptome Analysis Revealed the Molecular Response Mechanism of Non-heading Chinese Cabbage to Iron Deficiency Stress
Source: Front Plant Sci. 2022 Mar 11;13:848424. doi: 10.3389/fpls.2022.848424 (PMC8964371; doi:10.3389/fpls.2022.848424)
Supplement: Supplementary file 10 [file Table_8.XLS]

## Sheet: Table S6
Table S6 List of 8148 differentially expressed genes screened by WGCNA
Gene_ID	Module	CK-Root vs Fe-Root DESeq2_FDR	CK-Root vs Fe-Root DESeq2_log2FC	CK-Root vs Fe-Root DESeq2_(FDR_0.01_FC_2)_regulated	CK-leaf vs Fe-leaf DESeq2_FDR	CK-leaf vs Fe-leaf DESeq2_log2FC	CK-leaf vs Fe-leaf DESeq2_(FDR_0.01_FC_2)_regulated	NR_annotation
Bra000169.gene	black	0.0488243	-0.33585	normal	7.72e-09	-1.11836	down	PREDICTED: protein SMAX1-LIKE 8-like [Brassica rapa]
Bra000493.gene	black	6.09e-63	-1.50151	down	4.37e-72	-1.80805	down	PREDICTED: beta-galactosidase 8-like [Brassica rapa]
Bra000524.gene	black	0.201676	0.40845	normal	1.07e-06	1.32362	up	PREDICTED: pentatricopeptide repeat-containing protein At4g18840-like [Brassica rapa]
Bra000607.gene	black	1.33e-12	1.99153	up	5.34e-32	2.77214	up	PREDICTED: receptor for activated C kinase 1C-like [Brassica rapa]
Bra000691.gene	black	6.25e-22	1.24347	up	3.22e-27	1.13548	up	PREDICTED: type I inositol polyphosphate 5-phosphatase 1-like isoform X1 [Brassica rapa]
Bra001172.gene	black	2.39e-45	-1.68369	down	3.72e-39	-1.65215	down	BnaC03g34430D [Brassica napus]
Bra001346.gene	black	3.2e-10	1.0481	up	0.00182486	0.606254	normal	PREDICTED: thioredoxin H9 isoform X1 [Brassica rapa]
Bra001368.gene	black	7.37e-182	-0.960967	normal	0	-1.99536	down	PREDICTED: assimilatory sulfite reductase (ferredoxin), chloroplastic-like [Brassica rapa]
Bra001523.gene	black	7.42e-30	1.06733	up	6.11e-17	0.712323	normal	PREDICTED: protein indeterminate-domain 11-like isoform X1 [Brassica rapa]
Bra001577.gene	black	3.57e-68	1.39695	up	5.36e-20	0.691203	normal	PREDICTED: protein DJ-1 homolog A-like [Brassica rapa]
Bra001581.gene	black	0.077387	0.494904	normal	3.01e-10	1.53222	up	PREDICTED: ras-related protein RABA1g [Brassica rapa]
Bra001654.gene	black	6.02e-07	-1.27503	down	2.09e-11	-1.92415	down	PREDICTED: uncharacterized protein LOC103859699 [Brassica rapa]
Bra001687.gene	black	0.280423	0.370901	normal	2.8e-06	1.29675	up	BnaAnng10970D [Brassica napus]
Bra001736.gene	black	9.21e-09	1.24227	up	3.54e-11	1.4359	up	PREDICTED: cyclin-dependent kinase inhibitor 6-like [Brassica rapa]
Bra001756.gene	black	--	--	--	2.59e-10	2.65084	up	PREDICTED: uncharacterized protein LOC103859818 [Brassica rapa]
Bra001788.gene	black	4.09e-09	-0.557882	normal	3.66e-20	-1.05029	down	PREDICTED: reactive Intermediate Deaminase A, chloroplastic-like isoform X2 [Brassica rapa]
Bra001946.gene	black	2.81e-06	-0.649369	normal	4.4e-11	-1.05546	down	PREDICTED: 3-hydroxyisobutyryl-CoA hydrolase-like protein 4, mitochondrial isoform X1 [Brassica rapa]
Bra002512.gene	black	5.65e-11	1.15116	up	0.000235066	0.571156	normal	PREDICTED: two-component response regulator-like APRR3 isoform X1 [Brassica rapa]
Bra002692.gene	black	0.0404965	-0.375716	normal	1.2e-22	-2.02601	down	PREDICTED: protein ECERIFERUM 3-like isoform X2 [Brassica rapa]
Bra002855.gene	black	4.3e-10	-0.425632	normal	4.28e-60	-1.388	down	PREDICTED: probable LRR receptor-like serine/threonine-protein kinase At4g26540 [Brassica rapa]
Bra003083.gene	black	1.76e-11	1.93921	up	4.71e-07	1.29179	up	PREDICTED: RING-H2 finger protein ATL20-like [Brassica rapa]
Bra003318.gene	black	1.08e-07	-1.17156	down	9.23e-08	-1.13345	down	PREDICTED: PLASMODESMATA CALLOSE-BINDING PROTEIN 5 [Brassica rapa]
Bra003329.gene	black	0.000240793	1.08256	up	1.94e-12	1.75525	up	MATH domain and coiled-coil domain-containing protein At3g58270-like [Brassica napus]
Bra003357.gene	black	6.95e-33	-1.66107	down	3.5e-58	-2.23036	down	PREDICTED: probable galacturonosyltransferase 15 [Brassica rapa]
Bra003681.gene	black	4.33e-09	-1.98206	down	2.6e-12	-2.7025	down	indole glucosinolate O-methyltransferase 4-like [Brassica napus]
Bra003908.gene	black	0.00107398	0.635731	normal	7.17e-10	1.10371	up	PREDICTED: uncharacterized protein LOC103830825 [Brassica rapa]
Bra003981.gene	black	5.64e-12	0.935438	normal	6.43e-20	1.04368	up	PREDICTED: uncharacterized protein LOC103830913 [Brassica rapa]
Bra004030.gene	black	0.205581	-0.29192	normal	3.39e-09	-1.42286	down	PREDICTED: protein NRT1/ PTR FAMILY 3.1-like [Brassica rapa]
Bra004066.gene	black	0	-1.86248	down	0	-2.59947	down	PREDICTED: histidine-rich glycoprotein isoform X1 [Brassica rapa]
Bra004628.gene	black	0.0162886	-0.649062	normal	4.17e-08	-1.6553	down	PREDICTED: glycerol-3-phosphate dehydrogenase [NAD(+)] GPDHC1, cytosolic-like [Brassica rapa]
Bra004645.gene	black	1.4e-22	3.05926	up	8.67e-20	2.64269	up	PREDICTED: uncharacterized protein LOC103866582 [Brassica rapa]
Bra004913.gene	black	7.62e-05	-1.2844	down	4.51e-05	-1.5209	down	PREDICTED: protein LITTLE ZIPPER 1 [Brassica rapa]
Bra004977.gene	black	0.00210068	-0.692411	normal	4.9e-07	-1.47144	down	PREDICTED: taxadien-5-alpha-ol O-acetyltransferase-like [Brassica rapa]
Bra005274.gene	black	1.16e-27	5.66217	up	1.08e-31	6.51968	up	PREDICTED: host cell factor-like isoform X2 [Brassica rapa]
Bra005279.gene	black	0.352869	0.566328	normal	4.92e-23	5.78017	up	host cell factor-like isoform X1 [Brassica napus]
Bra005305.gene	black	5.1e-14	-1.30493	down	1.92e-15	-1.29413	down	PREDICTED: transcription factor E2FA-like isoform X1 [Brassica rapa]
Bra005457.gene	black	1.42e-07	-1.90689	down	8.38e-12	-2.49411	down	PREDICTED: protein trichome birefringence-like 37 [Brassica rapa]
Bra005480.gene	black	3.81e-16	1.93661	up	4.16e-20	2.05919	up	PREDICTED: ethylene-responsive transcription factor ERF112-like [Brassica rapa]
Bra005484.gene	black	2.11e-26	-1.69867	down	1.37e-31	-2.00768	down	PREDICTED: galactan beta-1,4-galactosyltransferase GALS1-like [Brassica rapa]
Bra005657.gene	black	0.00438434	-1.0733	down	0.000338457	-1.37929	down	BnaA03g00020D [Brassica napus]
Bra005696.gene	black	0.000202455	-0.429439	normal	1.06e-41	-1.71972	down	PREDICTED: L-type lectin-domain containing receptor kinase VIII.2-like [Brassica rapa]
Bra005799.gene	black	2.18e-07	-0.858342	normal	1.01e-29	-2.28874	down	PREDICTED: probable pectate lyase 5 [Brassica rapa]
Bra005957.gene	black	2.98e-19	1.17206	up	4.54e-07	0.635955	normal	PREDICTED: uncharacterized acetyltransferase At3g50280-like [Brassica rapa]
Bra006297.gene	black	3.1e-133	-2.01612	down	1.08e-144	-2.40006	down	PREDICTED: lamin-like protein [Brassica rapa]
Bra006337.gene	black	4.06e-39	-1.75682	down	1.18e-66	-2.26565	down	PREDICTED: uncharacterized protein LOC103856178 isoform X2 [Brassica rapa]
Bra006462.gene	black	4.66e-21	0.859906	normal	4.87e-44	1.11172	up	PREDICTED: inositol phosphorylceramide glucuronosyltransferase 1 [Brassica rapa]
Bra006551.gene	black	4.65e-05	-0.724803	normal	4.64e-13	-1.48163	down	PREDICTED: heptahelical transmembrane protein 1 [Brassica rapa]
Bra007014.gene	black	0.00425185	-1.12853	down	1.26e-14	-4.36057	down	PREDICTED: aspartate--tRNA ligase 2, cytoplasmic-like [Raphanus sativus]
Bra007093.gene	black	0.0384332	-0.540634	normal	3.52e-06	-1.19037	down	PREDICTED: myosin-binding protein 3 [Brassica rapa]
Bra007230.gene	black	1.43e-78	-2.01386	down	1.65e-115	-2.83707	down	PREDICTED: copper transport protein CCH [Brassica rapa]
Bra007316.gene	black	5.2e-10	0.618117	normal	6.48e-25	1.00536	up	PREDICTED: protein FATTY ACID EXPORT 1, chloroplastic [Brassica rapa]
Bra007420.gene	black	3.45e-24	-0.779284	normal	3.2e-36	-1.18362	down	PREDICTED: probable galacturonosyltransferase 15 [Brassica rapa]
Bra007422.gene	black	0.0145755	-0.702524	normal	8.67e-18	-3.63614	down	PREDICTED: transcription factor PAR2 [Brassica rapa]
Bra007465.gene	black	4.32e-10	1.21413	up	9.62e-09	1.08791	up	PREDICTED: uncharacterized protein LOC103841809 [Brassica rapa]
Bra007921.gene	black	7.93e-53	1.53719	up	6.89e-74	1.61918	up	PREDICTED: cysteine-rich receptor-like protein kinase 2 [Brassica rapa]
Bra008272.gene	black	6.17e-11	1.03683	up	7.37e-19	1.41832	up	PREDICTED: uncharacterized protein LOC103853041 [Brassica rapa]
Bra008547.gene	black	0.000433443	1.55732	up	0.001484	1.25799	up	PREDICTED: uncharacterized protein LOC106293862 [Brassica oleracea var. oleracea]
Bra008581.gene	black	1.57e-41	1.10092	up	4.61e-16	0.584594	normal	PREDICTED: NADP-dependent alkenal double bond reductase P2 [Brassica rapa]
Bra008611.gene	black	3.09e-13	-0.992272	normal	1.73e-17	-1.10386	down	PREDICTED: probable inactive receptor kinase At5g16590 [Brassica rapa]
Bra008918.gene	black	7.23e-08	-1.70894	down	8.64e-13	-2.16368	down	PREDICTED: protein BIG GRAIN 1-like D [Brassica rapa]
Bra009642.gene	black	2.3e-06	-0.911045	normal	2.06e-07	-1.07961	down	PREDICTED: kelch-like protein 8 [Brassica rapa]
Bra009667.gene	black	2.88e-16	-1.0114	down	2.22e-41	-1.8492	down	PREDICTED: transcription factor TCP7-like [Brassica rapa]
Bra009677.gene	black	1.48e-05	-1.04612	down	7.15e-09	-1.70068	down	PREDICTED: putative GEM-like protein 8 [Brassica rapa]
Bra009733.gene	black	0.00256973	0.641649	normal	9.09e-12	1.41332	up	PREDICTED: ylmG homolog protein 1-2, chloroplastic-like [Brassica rapa]
Bra009767.gene	black	0.000196751	0.724947	normal	1.89e-15	1.26219	up	PREDICTED: uncharacterized protein LOC103874317 [Brassica rapa]
Bra009968.gene	black	1.2e-83	1.31136	up	4.14e-147	1.59189	up	PREDICTED: sugar transporter ERD6-like 17 isoform X1 [Brassica rapa]
Bra010102.gene	black	5.38e-78	1.49468	up	5.08e-20	0.754003	normal	PREDICTED: hydroxyproline O-galactosyltransferase GALT6 [Brassica rapa]
Bra010132.gene	black	1.39e-54	-1.28913	down	2.64e-125	-2.56797	down	PREDICTED: two-component response regulator ARR6 [Brassica rapa]
Bra010220.gene	black	1.35e-39	1.09271	up	5.61e-51	1.27627	up	WRKY transcription factor 18-like [Brassica rapa]
Bra010296.gene	black	7.94e-12	1.46004	up	2.75e-11	1.22528	up	PREDICTED: NADPH--cytochrome P450 reductase 2 [Brassica rapa]
Bra010330.gene	black	2.3e-13	-1.16681	down	1.07e-14	-1.24425	down	PREDICTED: glucan endo-1,3-beta-glucosidase 12-like [Brassica rapa]
Bra010398.gene	black	7.15e-119	-1.74365	down	1.33e-73	-1.34102	down	putative WEB family protein At1g65010, chloroplastic [Brassica napus]
Bra010402.gene	black	2.96e-26	2.21313	up	1.68e-21	1.58878	up	PREDICTED: beta-glucuronosyltransferase GlcAT14A-like [Brassica rapa]
Bra010405.gene	black	4.08e-10	1.48344	up	1.84e-20	2.03604	up	PREDICTED: protein DOWNY MILDEW RESISTANCE 6-like [Brassica rapa]
Bra010524.gene	black	4e-33	-1.33372	down	2.41e-40	-1.4947	down	PREDICTED: uncharacterized protein LOC103834943 [Brassica rapa]
Bra010532.gene	black	3.34e-20	1.08217	up	8.8e-17	0.821244	normal	PREDICTED: probable E3 ubiquitin-protein ligase ATL45 [Brassica rapa]
Bra010560.gene	black	0.208365	-0.487392	normal	2.88e-13	-3.96765	down	PREDICTED: protein RADIALIS-like 3 [Brassica rapa]
Bra010639.gene	black	0.153041	-0.564943	normal	1.19e-06	-2.33738	down	PREDICTED: classical arabinogalactan protein 3-like [Brassica rapa]
Bra010780.gene	black	2.65e-06	-1.48094	down	3.53e-10	-2.25672	down	PREDICTED: auxilin-related protein 2-like [Brassica rapa]
Bra010925.gene	black	0.00513122	-0.55812	normal	1.08e-06	-1.10782	down	PREDICTED: transcription factor bHLH110 isoform X1 [Brassica rapa]
Bra011181.gene	black	4.68e-33	-1.24063	down	8.45e-56	-2.33247	down	PREDICTED: probable xyloglucan endotransglucosylase/hydrolase protein 17 [Brassica rapa]
Bra011209.gene	black	1.31e-05	0.781248	normal	9.94e-14	1.14563	up	PREDICTED: UPF0057 membrane protein At4g30660-like [Brassica oleracea var. oleracea]
Bra011263.gene	black	1.25e-05	-0.747772	normal	1.67e-13	-1.39098	down	PREDICTED: selenoprotein H isoform X1 [Brassica rapa]
Bra011265.gene	black	0.0138244	-0.7107	normal	2.74e-09	-1.88635	down	PREDICTED: flowering-promoting factor 1-like protein 1 [Brassica rapa]
Bra011284.gene	black	3.3e-66	-1.31659	down	5.52e-84	-1.48023	down	BnaA01g34810D [Brassica napus]
Bra011373.gene	black	8.43e-06	-1.44295	down	5.98e-06	-1.75441	down	proline-rich receptor-like protein kinase PERK14 [Brassica napus]
Bra011492.gene	black	4.33e-19	3.45513	up	8.88e-40	4.57223	up	PREDICTED: UDP-glycosyltransferase 73B3-like isoform X1 [Brassica rapa]
Bra011495.gene	black	6.88e-25	3.75499	up	1.17e-42	4.57316	up	PREDICTED: UDP-glycosyltransferase 73B3-like isoform X1 [Brassica rapa]
Bra011560.gene	black	1.27e-05	-1.07843	down	1.37e-13	-2.40902	down	PREDICTED: auxin-induced protein 15A [Brassica rapa]
Bra012021.gene	black	1.61e-261	5.06834	up	1.06e-64	1.39748	up	PREDICTED: ervatamin-B [Brassica rapa]
Bra012188.gene	black	4.98e-09	-2.58852	down	0.00910585	-1.86982	down	BnaC07g48500D [Brassica napus]
Bra012231.gene	black	0.000587544	-0.930606	normal	4.73e-09	-2.16659	down	PREDICTED: auxin-responsive protein SAUR61-like [Brassica rapa]
Bra012423.gene	black	5.76e-09	-1.99019	down	1.48e-08	-1.58655	down	PREDICTED: hydroxyproline O-galactosyltransferase GALT4 [Brassica rapa]
Bra012672.gene	black	2.92e-07	0.986285	normal	7.72e-10	1.04522	up	PREDICTED: uncharacterized protein LOC103860903 isoform X1 [Brassica rapa]
Bra012750.gene	black	5.04e-08	0.632378	normal	4.87e-27	1.07573	up	PREDICTED: bifunctional epoxide hydrolase 2 [Brassica rapa]
Bra012925.gene	black	5.44e-08	-0.68376	normal	2.67e-05	-1.55207	down	PREDICTED: leucine-rich repeat receptor-like serine/threonine-protein kinase BAM2 [Brassica rapa]
Bra013144.gene	black	5.5e-43	1.88104	up	1.87e-24	1.33765	up	PREDICTED: calmodulin-like protein 12 [Brassica rapa]
Bra013264.gene	black	0.00107398	-0.936086	normal	7.12e-05	-1.32123	down	PREDICTED: transcription factor MYC4 [Brassica rapa]
Bra013267.gene	black	0.0124422	-1.41329	normal	3.59e-06	-1.68009	down	PREDICTED: putative RING-H2 finger protein ATL53 isoform X1 [Brassica rapa]
Bra013282.gene	black	3.15e-159	-1.32757	down	4.84e-118	-1.14425	down	PREDICTED: probable methyltransferase PMT14 [Brassica rapa]
Bra013434.gene	black	2.41e-10	2.67086	up	5.43e-25	5.33329	up	PREDICTED: uncharacterized protein At4g15970 [Brassica rapa]
Bra013485.gene	black	8.76e-20	-1.20584	down	8.66e-37	-1.77372	down	PREDICTED: probable LRR receptor-like serine/threonine-protein kinase At4g20940 isoform X2 [Brassica rapa]
Bra013953.gene	black	--	--	--	0.000109749	1.53113	up	BnaA02g19490D [Brassica napus]
Bra014037.gene	black	3.01e-15	1.35906	up	1.64e-70	3.52257	up	PREDICTED: thioredoxin H5 [Brassica rapa]
Bra014490.gene	black	5.81e-36	3.64879	up	1.18e-25	2.08894	up	PREDICTED: uncharacterized protein LOC103862881 [Brassica rapa]
Bra014498.gene	black	0.00400918	-0.581446	normal	5.59e-07	-1.24415	down	PREDICTED: uncharacterized protein LOC103862891 isoform X2 [Brassica rapa]
Bra014656.gene	black	4.36e-06	-0.797928	normal	1.36e-15	-1.51008	down	protein PHLOEM PROTEIN 2-LIKE A8-like [Brassica napus]
Bra014683.gene	black	1.51e-12	-0.745466	normal	3.05e-36	-1.47409	down	PREDICTED: uncharacterized protein LOC103863097 [Brassica rapa]
Bra014787.gene	black	4.6e-13	-0.810922	normal	6.22e-20	-1.0291	down	PREDICTED: U-box domain-containing protein 3-like [Brassica rapa]
Bra015011.gene	black	4.31e-12	1.79407	up	1.67e-13	1.66681	up	PREDICTED: uncharacterized protein LOC103828890 [Brassica rapa]
Bra015415.gene	black	5.26e-11	2.64394	up	9.84e-09	2.3449	up	PREDICTED: zinc transporter 5 isoform X1 [Brassica rapa]
Bra015497.gene	black	1.57e-27	2.3421	up	3.85e-19	1.43699	up	BnaC05g04390D [Brassica napus]
Bra015725.gene	black	3.49e-09	-0.401685	normal	4.44e-90	-1.29358	down	PREDICTED: UDP-galactose transporter 2 [Brassica rapa]
Bra015764.gene	black	9.02e-137	2.58298	up	1.11e-83	1.77507	up	PREDICTED: nucleolin 2-like [Brassica rapa]
Bra016509.gene	black	1.08e-06	-1.26808	down	1.41e-07	-1.4607	down	PREDICTED: uncharacterized protein LOC103835849 isoform X2 [Brassica rapa]
Bra016937.gene	black	0.042077	0.516954	normal	1.34e-22	1.99555	up	PREDICTED: putative methyltransferase DDB_G0268948 [Brassica rapa]
Bra016950.gene	black	3.38e-11	1.19202	up	2.24e-08	0.830789	normal	PREDICTED: CDPK-related kinase 1 [Brassica rapa]
Bra017242.gene	black	0.000206246	-1.14951	down	1.05e-06	-1.36921	down	PREDICTED: F-box/kelch-repeat protein At3g13680-like isoform X1 [Brassica rapa]
Bra017312.gene	black	0.00970812	-0.88367	normal	0.0006385	-1.25171	down	PREDICTED: uncharacterized protein LOC103865460 [Brassica rapa]
Bra017319.gene	black	5.72e-08	-0.969028	normal	3.68e-11	-1.15418	down	PREDICTED: uncharacterized protein LOC103865453 [Brassica rapa]
Bra017381.gene	black	5.18e-11	1.27786	up	3.7e-14	1.1069	up	BnaC09g21970D [Brassica napus]
Bra017399.gene	black	0.000527385	-1.56171	down	--	--	--	BnaA09g53630D [Brassica napus]
Bra017417.gene	black	1.27e-100	2.75442	up	4.26e-109	2.44339	up	PREDICTED: glutathione S-transferase Z1-like isoform X1 [Brassica rapa]
Bra017724.gene	black	2.79e-42	1.20591	up	1.42e-13	0.607449	normal	PREDICTED: probable serine/threonine-protein kinase Cx32, chloroplastic [Brassica rapa]
Bra017927.gene	black	9.85e-17	1.51016	up	7.72e-25	1.51983	up	PREDICTED: probable calcium-binding protein CML44 [Brassica rapa]
Bra018084.gene	black	1.21e-09	-0.998111	normal	1.02e-18	-1.62002	down	two-component response regulator ARR5 [Brassica napus]
Bra018224.gene	black	0.0053309	-0.961713	normal	5.76e-05	-1.38326	down	PREDICTED: probable protein phosphatase 2C 55 [Brassica rapa]
Bra018707.gene	black	0.000143841	-1.03714	down	1.36e-10	-2.12455	down	PREDICTED: polygalacturonase At1g48100 [Brassica rapa]
Bra019245.gene	black	2.64e-28	-1.36379	down	2.1e-59	-2.0372	down	PREDICTED: uncharacterized protein LOC103861464 [Brassica rapa]
Bra019262.gene	black	3.4e-19	-2.08246	down	7.85e-14	-1.69461	down	PREDICTED: uncharacterized protein LOC103861442 [Brassica rapa]
Bra019266.gene	black	8.01e-23	-0.807741	normal	1.38e-60	-1.41017	down	PREDICTED: protein trichome birefringence-like 24 [Brassica rapa]
Bra019413.gene	black	8.87e-08	-1.0036	down	2.93e-07	-1.00639	down	PREDICTED: probable disease resistance protein RPP1 isoform X1 [Brassica rapa]
Bra019570.gene	black	5.03e-36	3.10897	up	2.18e-44	2.92108	up	PREDICTED: mitochondrial phosphate carrier protein 2, mitochondrial [Brassica rapa]
Bra019654.gene	black	6.83e-36	1.13295	up	2.41e-51	1.07939	up	PREDICTED: protein kinase 2A, chloroplastic-like isoform X2 [Brassica rapa]
Bra019726.gene	black	0.111387	-0.209908	normal	1.02e-20	-1.23047	down	PREDICTED: F-box protein At2g32560-like [Brassica rapa]
Bra019910.gene	black	3.93e-08	-0.650794	normal	2.39e-16	-1.02128	down	PREDICTED: probable BOI-related E3 ubiquitin-protein ligase 2 [Brassica rapa]
Bra020266.gene	black	0.0273866	-0.483248	normal	4.16e-10	-1.47976	down	PREDICTED: BTB/POZ domain-containing protein At5g60050 [Brassica rapa]
Bra020425.gene	black	3.79e-50	1.53173	up	1.02e-27	0.993264	normal	zinc finger protein CONSTANS-LIKE 5 [Brassica napus]
Bra020650.gene	black	0.000134569	-0.81214	normal	7.12e-07	-1.38057	down	PREDICTED: GATA transcription factor 16-like [Brassica rapa]
Bra020966.gene	black	4.22e-07	-0.360664	normal	6.38e-38	-1.01474	down	PREDICTED: ABC transporter E family member 2 [Brassica rapa]
Bra020988.gene	black	4.05e-28	1.61908	up	1.53e-34	1.3766	up	PREDICTED: heat stress transcription factor A-4a-like isoform X2 [Brassica rapa]
Bra021117.gene	black	8.79e-13	-1.4527	down	4.41e-18	-2	down	PREDICTED: auxin-responsive protein IAA19 [Brassica rapa]
Bra021240.gene	black	0.296667	-0.284063	normal	4.98e-06	-1.18822	down	PREDICTED: methyltransferase-like protein 13 [Brassica rapa]
Bra021343.gene	black	3.19e-17	-1.60045	down	2.3e-39	-2.70145	down	BnaC01g26690D [Brassica napus]
Bra021344.gene	black	2.02e-10	-1.55156	down	1.94e-15	-2.58874	down	PREDICTED: uncharacterized protein LOC103844308 [Brassica rapa]
Bra021573.gene	black	1.11e-92	-1.12818	down	3.18e-106	-1.48172	down	PREDICTED: mitogen-activated protein kinase 19 [Brassica rapa]
Bra021623.gene	black	1.01e-144	1.72062	up	3.11e-221	1.76659	up	PREDICTED: probable WRKY transcription factor 25 [Brassica rapa]
Bra021700.gene	black	5.43e-06	0.756403	normal	1.35e-21	1.36554	up	PREDICTED: uncharacterized protein LOC103865105 [Brassica rapa]
Bra022034.gene	black	3.83e-24	1.87249	up	2.65e-13	1.03857	up	protein VARIATION IN COMPOUND TRIGGERED ROOT growth response isoform X2 [Brassica napus]
Bra022110.gene	black	2.26e-05	-0.948247	normal	1.73e-10	-1.48721	down	PREDICTED: vesicle-associated protein 2-1 [Brassica rapa]
Bra022165.gene	black	2.29e-12	1.90664	up	2.7e-20	1.70491	up	UDP-glycosyltransferase 88A1 [Brassica napus]
Bra022401.gene	black	2.92e-07	1.38841	up	9.19e-05	0.965439	normal	PREDICTED: uncharacterized protein LOC103869478 [Brassica rapa]
Bra022538.gene	black	0.00698274	-0.481556	normal	2.07e-10	-1.04879	down	PREDICTED: RNA pseudouridine synthase 7 [Brassica rapa]
Bra022984.gene	black	5.53e-175	-1.31857	down	5.39e-170	-1.5168	down	PREDICTED: 187-kDa microtubule-associated protein AIR9 [Brassica rapa]
Bra023303.gene	black	0.000147852	1.34188	up	1.57e-09	2.00177	up	PREDICTED: uncharacterized protein LOC108855529 [Raphanus sativus]
Bra023432.gene	black	0	3.09628	up	7.07e-261	1.98518	up	PREDICTED: protein ZINC INDUCED FACILITATOR 1 isoform X1 [Brassica rapa]
Bra023488.gene	black	2.42e-08	-0.835149	normal	5.62e-11	-1.06091	down	PREDICTED: uncharacterized protein LOC103850952 isoform X1 [Brassica rapa]
Bra023526.gene	black	7.38e-11	-1.19351	down	2.12e-13	-1.45198	down	PREDICTED: LOW QUALITY PROTEIN: protein LONGIFOLIA 1 [Brassica rapa]
Bra023619.gene	black	0.0597685	-0.736152	normal	3.36e-05	-1.84451	down	PREDICTED: heavy metal-associated isoprenylated plant protein 26-like [Brassica oleracea var. oleracea]
Bra023865.gene	black	2.95e-11	-0.762314	normal	9.13e-16	-1.00635	down	PREDICTED: septum-promoting GTP-binding protein 1-like [Brassica rapa]
Bra024091.gene	black	0.0107108	-1.02021	normal	6.46e-13	-3.23339	down	PREDICTED: uncharacterized protein LOC103861945 [Brassica rapa]
Bra024395.gene	black	3.47e-10	-1.24672	down	2.7e-14	-1.8004	down	PREDICTED: receptor-like cytosolic serine/threonine-protein kinase RBK1 [Brassica rapa]
Bra024603.gene	black	8.18e-10	-0.725172	normal	9.11e-28	-1.23093	down	PREDICTED: probable mannan synthase 3 isoform X1 [Brassica rapa]
Bra024619.gene	black	2.87e-30	-2.50337	down	4.3e-22	-1.80128	down	PREDICTED: aldehyde dehydrogenase family 2 member B7, mitochondrial [Brassica rapa]
Bra024664.gene	black	0.0179719	0.437076	normal	1.37e-17	1.40622	up	PREDICTED: LOW QUALITY PROTEIN: ultraviolet-B receptor UVR8 [Brassica rapa]
Bra025117.gene	black	2.03e-10	-1.28612	down	4.47e-13	-1.57213	down	PREDICTED: probable carboxylesterase 7 [Brassica rapa]
Bra025157.gene	black	0.0099042	-0.985904	normal	8.53e-05	-1.67394	down	PREDICTED: aspartyl protease family protein 2 [Brassica rapa]
Bra025511.gene	black	1.82e-13	-0.9519	normal	2.66e-12	-1.16656	down	PREDICTED: AT-hook motif nuclear-localized protein 5-like [Brassica rapa]
Bra025523.gene	black	0.00662434	-0.548828	normal	1.64e-14	-1.44753	down	PREDICTED: double-stranded RNA-binding protein 5 [Brassica rapa]
Bra025530.gene	black	1.85e-20	2.6263	up	1.29e-07	1.27123	up	PREDICTED: glutathione S-transferase L3-like [Brassica rapa]
Bra025653.gene	black	0.00113229	-1.21085	down	0.0113785	-1.06474	normal	PREDICTED: uncharacterized protein LOC103863909 [Brassica rapa]
Bra025675.gene	black	0.0130575	-0.236548	normal	8.45e-24	-1.14187	down	PREDICTED: phosphoserine phosphatase, chloroplastic [Brassica rapa]
Bra026078.gene	black	2.58e-05	1.06046	up	1.8e-07	1.1328	up	PREDICTED: protein PHLOEM PROTEIN 2-LIKE A8-like [Brassica rapa]
Bra026217.gene	black	8.71e-13	-1.35949	down	4.03e-23	-1.88176	down	PREDICTED: protein STICHEL-like 1 [Brassica rapa]
Bra026229.gene	black	8.48e-96	-1.23095	down	4.99e-107	-1.42288	down	PREDICTED: patellin-4-like [Brassica rapa]
Bra026511.gene	black	0.00279904	-0.653599	normal	3.14e-05	-1.03185	down	PREDICTED: aspartyl protease family protein 2-like [Brassica rapa]
Bra026535.gene	black	4.95e-38	2.14854	up	6.02e-74	2.74736	up	PREDICTED: cytosolic sulfotransferase 12-like isoform X3 [Brassica rapa]
Bra026536.gene	black	5e-60	3.06492	up	3.65e-68	2.60224	up	PREDICTED: cytosolic sulfotransferase 12-like [Brassica rapa]
Bra026538.gene	black	5.96e-41	2.6815	up	7.99e-68	2.98521	up	PREDICTED: cytosolic sulfotransferase 12-like [Brassica rapa]
Bra026679.gene	black	7.13e-19	-1.67898	down	4.66e-43	-3.86818	down	PREDICTED: glutathione S-transferase U25-like [Brassica rapa]
Bra026758.gene	black	5.58e-15	0.615091	normal	3.46e-63	1.10224	up	PREDICTED: L-type lectin-domain containing receptor kinase S.1 [Brassica rapa]
Bra026781.gene	black	1.43e-20	-0.951189	normal	7.54e-47	-1.90646	down	PREDICTED: E3 ubiquitin-protein ligase RHA2A-like [Brassica rapa]
Bra027024.gene	black	0.00197049	-0.925429	normal	3.47e-07	-1.81972	down	PREDICTED: NAC domain-containing protein 26 [Brassica rapa]
Bra027298.gene	black	0.00049446	-0.687292	normal	4.31e-18	-2.053	down	PREDICTED: IRK-interacting protein-like isoform X1 [Brassica rapa]
Bra027305.gene	black	0.0164649	0.837058	normal	4.12e-05	1.18074	up	PREDICTED: F-box/kelch-repeat protein SKIP6-like [Brassica rapa]
Bra027425.gene	black	3.16e-19	-1.16924	down	2.46e-30	-1.53489	down	PREDICTED: arabinogalactan peptide 12 [Brassica rapa]
Bra027519.gene	black	1.24e-05	-0.395912	normal	2.7e-46	-1.2834	down	PREDICTED: uncharacterized protein LOC103839212 [Brassica rapa]
Bra027597.gene	black	0.000284407	1.53472	up	5.38e-07	1.72297	up	BnaA10g03440D [Brassica napus]
Bra027642.gene	black	0.014604	-0.592882	normal	2.52e-06	-1.03938	down	PREDICTED: AT-hook motif nuclear-localized protein 5-like [Brassica rapa]
Bra028049.gene	black	0.00128744	0.345603	normal	1.29e-24	1.04703	up	PREDICTED: G-type lectin S-receptor-like serine/threonine-protein kinase At1g34300 isoform X1 [Brassica rapa]
Bra028527.gene	black	0.00368714	-1.28269	down	--	--	--	PREDICTED: uncharacterized protein LOC103850255 [Brassica rapa]
Bra028707.gene	black	3.96e-104	2.22678	up	3.83e-55	1.73387	up	probable WRKY transcription factor 26 [Brassica rapa]
Bra028986.gene	black	0.00221065	-0.71679	normal	6.56e-07	-1.04653	down	PREDICTED: 65-kDa microtubule-associated protein 1 [Brassica rapa]
Bra029229.gene	black	2.43e-20	0.841282	normal	1.51e-38	1.07056	up	PREDICTED: 4-coumarate--CoA ligase-like 9 [Brassica rapa]
Bra029522.gene	black	7.19e-10	1.89761	up	1.12e-14	2.03245	up	BnaAnng32980D [Brassica napus]
Bra029609.gene	black	0.0824874	-0.37987	normal	1.88e-12	-1.47808	down	PREDICTED: uncharacterized protein LOC103870716 [Brassica rapa]
Bra029810.gene	black	3.39e-13	-0.503772	normal	5.07e-67	-1.28261	down	PREDICTED: syncoilin [Brassica rapa]
Bra029869.gene	black	2.17e-127	2.12951	up	2e-93	1.80001	up	PREDICTED: probable E3 ubiquitin-protein ligase RHC1A [Brassica rapa]
Bra029935.gene	black	4.76e-09	1.48959	up	0.000548054	0.769147	normal	PREDICTED: putative pentatricopeptide repeat-containing protein At3g49142 [Brassica rapa]
Bra030140.gene	black	3.45e-95	-1.05723	down	4.36e-165	-1.27483	down	PREDICTED: probable methyltransferase PMT24 [Brassica rapa]
Bra030184.gene	black	0.0032164	-0.540886	normal	8.07e-17	-1.59381	down	PREDICTED: transcription factor bHLH144-like [Brassica rapa]
Bra030219.gene	black	1.24e-145	-1.57386	down	9.92e-198	-2.28494	down	PREDICTED: auxin-responsive protein IAA8 [Brassica rapa]
Bra030262.gene	black	1.03e-164	-1.16399	down	1.9e-197	-1.33717	down	PREDICTED: uncharacterized protein LOC103864319 [Brassica rapa]
Bra030791.gene	black	2.85e-07	-0.692974	normal	2.41e-18	-1.29336	down	PREDICTED: KH domain-containing protein At1g09660/At1g09670 isoform X2 [Brassica rapa]
Bra030876.gene	black	2.97e-54	-2.29262	down	1.6e-54	-2.2756	down	PREDICTED: dirigent protein 20-like [Brassica rapa]
Bra031423.gene	black	0.0604062	-0.30565	normal	5.9e-08	-1.02721	down	PREDICTED: 60S ribosomal protein L3-2 [Brassica rapa]
Bra031426.gene	black	4.1e-21	1.44482	up	5.78e-25	1.06803	up	BnaC05g08620D [Brassica napus]
Bra031666.gene	black	8.78e-25	2.33161	up	1.12e-09	1.09369	up	PREDICTED: cinnamoyl-CoA reductase 1 [Brassica rapa]
Bra031769.gene	black	1.46e-58	1.33115	up	9.39e-113	1.54239	up	PREDICTED: thioredoxin-like protein CXXS1 [Brassica rapa]
Bra032349.gene	black	1.47e-55	-1.19115	down	5.29e-92	-1.52243	down	PREDICTED: uncharacterized protein LOC103840445 [Brassica rapa]
Bra032536.gene	black	1.41e-11	-0.65752	normal	9.47e-71	-1.75544	down	PREDICTED: casein kinase I isoform X2 [Brassica rapa]
Bra032724.gene	black	6.12e-18	-1.42552	down	3.68e-34	-2.42871	down	PREDICTED: ethylene-responsive transcription factor ERF062 [Brassica rapa]
Bra032823.gene	black	0.492687	-0.162235	normal	9.75e-11	-1.37269	down	PREDICTED: squamosa promoter-binding-like protein 10 isoform X2 [Brassica rapa]
Bra033672.gene	black	5.82e-10	-0.389826	normal	1.78e-97	-1.50479	down	PREDICTED: uncharacterized protein LOC103827980 isoform X1 [Brassica rapa]
Bra033843.gene	black	6.62e-19	-1.78275	down	7.84e-14	-1.41424	down	BnaCnng15910D [Brassica napus]
Bra034128.gene	black	2.82e-255	-1.23966	down	0	-3.78173	down	PREDICTED: assimilatory sulfite reductase (ferredoxin), chloroplastic-like [Brassica rapa]
Bra034311.gene	black	8.04e-119	-1.77227	down	2.84e-86	-1.48056	down	PREDICTED: probable inactive receptor kinase At2g26730 [Brassica rapa]
Bra034371.gene	black	1.35e-17	-1.10752	down	4.06e-12	-0.849686	normal	PREDICTED: nucleobase-ascorbate transporter 12 isoform X2 [Brassica rapa]
Bra034514.gene	black	0.708346	-0.260048	normal	0.00164668	-1.87235	down	PREDICTED: pentatricopeptide repeat-containing protein At2g27800, mitochondrial-like [Brassica rapa]
Bra034547.gene	black	3.66e-27	1.38059	up	8.54e-58	1.39509	up	PREDICTED: aminopeptidase M1-like [Brassica rapa]
Bra034762.gene	black	9.91e-14	2.68222	up	3.18e-12	2.56029	up	PREDICTED: protein LNK3-like isoform X1 [Brassica rapa]
Bra034827.gene	black	2.59e-41	-0.996438	normal	4.13e-55	-1.37623	down	PREDICTED: golgin subfamily A member 5 [Brassica rapa]
Bra034990.gene	black	4.43e-07	-0.781617	normal	5.66e-43	-2.09461	down	PREDICTED: uncharacterized protein LOC103848051 [Brassica rapa]
Bra035092.gene	black	1.02e-14	-0.743987	normal	1.54e-28	-1.29732	down	PREDICTED: probable BOI-related E3 ubiquitin-protein ligase 2 [Brassica rapa]
Bra035156.gene	black	1.06e-15	-1.23203	down	2.31e-21	-1.63562	down	PREDICTED: aquaporin NIP6-1 [Brassica rapa]
Bra036070.gene	black	--	--	--	0.00383323	1.0331	up	PREDICTED: mitogen-activated protein kinase kinase kinase YODA-like [Brassica rapa]
Bra036146.gene	black	1.53e-08	-0.936364	normal	7.61e-13	-1.14016	down	formin-A-like [Brassica napus]
Bra036170.gene	black	6.2e-34	-1.65271	down	8.02e-21	-1.27007	down	PREDICTED: fimbrin-2 [Brassica rapa]
Bra036334.gene	black	1.48e-220	-1.90884	down	1.43e-151	-1.97713	down	PREDICTED: beta-galactosidase 5 [Brassica rapa]
Bra036363.gene	black	0.000566303	0.973601	normal	4.78e-07	1.31604	up	BnaA02g27660D [Brassica napus]
Bra036442.gene	black	3.86e-05	-0.981371	normal	1.51e-08	-1.35667	down	PREDICTED: beta-glucuronosyltransferase GlcAT14A isoform X1 [Brassica rapa]
Bra036481.gene	black	0.196286	0.57706	normal	0.00399051	1.11293	up	PREDICTED: uncharacterized protein LOC103828165 [Brassica rapa]
Bra036536.gene	black	2.33e-10	-1.82057	down	3.06e-16	-3.73933	down	PREDICTED: ethylene-responsive transcription factor ERF003-like [Brassica rapa]
Bra036702.gene	black	0.000477888	-0.797389	normal	1.94e-06	-1.19436	down	hypothetical protein CARUB_v10014752mg, partial [Capsella rubella]
Bra037005.gene	black	5.42e-24	-1.79829	down	1.8e-18	-1.42578	down	PREDICTED: probable polygalacturonase [Brassica rapa]
Bra037162.gene	black	5.33e-09	-2.43945	down	1.38e-05	-1.76587	down	PREDICTED: STS14 protein [Brassica rapa]
Bra037252.gene	black	2.36e-05	1.33543	up	1.58e-20	2.34686	up	PREDICTED: la-related protein 1C-like isoform X1 [Brassica rapa]
Bra037270.gene	black	2.73e-99	-1.44511	down	5e-96	-1.32248	down	PREDICTED: MLO-like protein 8 [Brassica rapa]
Bra037438.gene	black	3.18e-11	0.849554	normal	8.09e-29	1.38971	up	PREDICTED: chaperone protein dnaJ 49 [Brassica rapa]
Bra037613.gene	black	1.25e-34	-1.67784	down	5.83e-40	-2.20217	down	PREDICTED: uncharacterized protein LOC103873136 [Brassica rapa]
Bra037695.gene	black	4.72e-17	-1.82708	down	1.06e-24	-1.98847	down	PREDICTED: uncharacterized protein LOC103866093 isoform X2 [Brassica rapa]
Bra037842.gene	black	1.67e-25	-3.4578	down	0.012365	-1.85123	normal	PREDICTED: uncharacterized protein LOC103837627 [Brassica rapa]
Bra038050.gene	black	7.98e-33	2.4006	up	5.44e-27	1.70719	up	PREDICTED: pre-rRNA-processing protein TSR2-like [Brassica rapa]
Bra038363.gene	black	8.94e-22	1.37725	up	1.49e-12	0.901273	normal	PREDICTED: probable carboxylesterase 6 [Brassica rapa]
Bra038762.gene	black	0.241576	-0.242743	normal	9.07e-11	-1.25833	down	PREDICTED: pentatricopeptide repeat-containing protein At4g21705, mitochondrial [Brassica rapa]
Bra039177.gene	black	5.74e-07	1.69011	up	3.2e-08	1.67946	up	BnaC05g48270D [Brassica napus]
Bra039328.gene	black	2.84e-20	2.7154	up	2.45e-05	2.35393	up	PREDICTED: cytochrome P450 76C2-like [Brassica rapa]
Bra039964.gene	black	5.57e-07	-2.26747	down	--	--	--	BnaC04g40320D [Brassica napus]
Bra040573.gene	black	0	4.26111	up	3e-303	1.42633	up	PREDICTED: oligopeptide transporter 3 [Brassica rapa]
Bra040758.gene	black	0.00142566	0.976742	normal	1.79e-10	1.44881	up	PREDICTED: glutamate receptor 2.8-like [Brassica rapa]
Brassica_rapa_newGene_1296	black	0.291452	-0.404727	normal	0.00240146	-1.07007	down	PREDICTED: uncharacterized protein LOC103854497 [Brassica rapa]
Brassica_rapa_newGene_1650	black	0.000145224	-1.26759	down	6.15e-13	-2.59918	down	PREDICTED: ATP-dependent Clp protease proteolytic subunit-related protein 2, chloroplastic [Capsicum annuum]
Brassica_rapa_newGene_1918	black	0.00918515	-0.503922	normal	2.66e-11	-1.40086	down	BnaAnng31260D, partial [Brassica napus]
Brassica_rapa_newGene_2076	black	3.62e-30	-2.61021	down	4.17e-22	-2.26611	down	PREDICTED: allene oxide cyclase 2, chloroplastic-like [Brassica rapa]
Brassica_rapa_newGene_3284	black	0.0555496	-0.718968	normal	9.39e-05	-1.46099	down	PREDICTED: uncharacterized protein LOC108869421 isoform X1 [Brassica rapa]
Brassica_rapa_newGene_3554	black	6.95e-17	2.01477	up	2.71e-08	1.15584	up	BnaCnng30310D [Brassica napus]
Brassica_rapa_newGene_4825	black	0.299514	0.317099	normal	1.08e-05	1.04116	up	--
Brassica_rapa_newGene_5208	black	7.37e-12	-1.13214	down	7.98e-22	-2.23523	down	PREDICTED: probable replication factor A 73 kDa subunit isoform X1 [Brassica rapa]
Brassica_rapa_newGene_5279	black	0.266459	-0.395415	normal	0.000630151	-1.35037	down	BnaC05g08800D [Brassica napus]
Brassica_rapa_newGene_5639	black	6.97e-07	-1.07627	down	2.25e-28	-2.81753	down	--
Brassica_rapa_newGene_6001	black	3.66e-05	1.60113	up	0.00013505	1.26338	up	BnaC05g28800D [Brassica napus]
Brassica_rapa_newGene_6297	black	1.49e-19	1.10122	up	4.89e-27	1.11756	up	PREDICTED: uncharacterized protein LOC103855560 [Brassica rapa]
Brassica_rapa_newGene_6365	black	1.24e-19	1.08749	up	1.42e-27	1.1591	up	PREDICTED: F-box/FBD/LRR-repeat protein At5g18770-like isoform X1 [Brassica rapa]
Brassica_rapa_newGene_6534	black	9.22e-15	2.49756	up	6.98e-09	1.76222	up	copper-transporting ATPase PAA2, chloroplastic [Eutrema salsugineum]
Bra000007.gene	blue	6.29e-16	1.24423	up	0.20659	0.34488	normal	PREDICTED: RING-H2 finger protein ATL33 [Brassica rapa]
Bra000017.gene	blue	2.42e-68	2.3238	up	3.32e-21	2.93259	up	PREDICTED: uncharacterized protein LOC103857733 [Brassica rapa]
Bra000041.gene	blue	4.05e-13	2.76868	up	--	--	--	PREDICTED: GDSL esterase/lipase At2g38180-like [Brassica rapa]
Bra000043.gene	blue	1.44e-27	0.746673	normal	5.6e-09	1.49284	up	PREDICTED: uncharacterized protein LOC103857765 isoform X1 [Brassica rapa]
Bra000074.gene	blue	2.61e-05	0.491072	normal	2.95e-05	1.76466	up	PREDICTED: acid phosphatase 1 [Brassica rapa]
Bra000080.gene	blue	2.44e-24	0.99161	normal	1.83e-05	-1.07057	down	PREDICTED: protein LURP-one-related 8-like [Brassica rapa]
Bra000096.gene	blue	0.000107675	0.483038	normal	1.54e-09	1.93307	up	PREDICTED: uncharacterized protein LOC103857818 [Brassica rapa]
Bra000115.gene	blue	3.02e-06	0.372635	normal	3.71e-34	1.94655	up	PREDICTED: extensin-2 isoform X1 [Brassica rapa]
Bra000121.gene	blue	9.87e-194	5.01619	up	9.49e-14	1.81032	up	PREDICTED: MLO-like protein 12 [Brassica rapa]
Bra000132.gene	blue	3.04e-69	1.13104	up	4.6e-37	2.72622	up	PREDICTED: caffeoylshikimate esterase-like [Brassica rapa]
Bra000170.gene	blue	2.05e-07	1.3262	up	--	--	--	BnaA03g18910D [Brassica napus]
Bra000173.gene	blue	1.43e-57	5.87143	up	--	--	--	PREDICTED: late seed maturation protein P8B6-like [Brassica rapa]
Bra000174.gene	blue	4.1e-12	1.48998	up	0.00450537	2.1062	up	PREDICTED: probable protein phosphatase 2C 30 [Brassica rapa]
Bra000186.gene	blue	9.6e-06	-1.92746	down	0.305482	-0.376499	normal	BnaA03g19050D [Brassica napus]
Bra000202.gene	blue	4.12e-07	1.41957	up	--	--	--	PREDICTED: WRKY transcription factor 55-like [Brassica rapa]
Bra000261.gene	blue	5.46e-82	1.13656	up	1.81e-87	3.26296	up	PREDICTED: receptor-like serine/threonine-protein kinase SD1-6 [Brassica rapa]
Bra000270.gene	blue	3.2e-10	1.40679	up	--	--	--	BnaA03g56690D [Brassica napus]
Bra000314.gene	blue	4.58e-261	2.43979	up	--	--	--	PREDICTED: LOW QUALITY PROTEIN: endochitinase At2g43610-like [Brassica rapa]
Bra000341.gene	blue	1.3e-06	-1.09381	down	0.456519	-0.156411	normal	60S ribosomal protein L7-3-like [Brassica napus]
Bra000405.gene	blue	0.000251853	0.490366	normal	1.9e-07	1.66597	up	PREDICTED: uncharacterized protein LOC103858194 [Brassica rapa]
Bra000406.gene	blue	2.67e-09	1.07015	up	5.39e-06	2.03818	up	uncharacterized protein LOC106443652 isoform X1 [Brassica napus]
Bra000423.gene	blue	1.43e-127	1.5935	up	7.91e-08	2.08628	up	probable WRKY transcription factor 46 [Brassica rapa]
Bra000495.gene	blue	1.38e-59	3.26424	up	--	--	--	PREDICTED: transcription factor FER-LIKE IRON DEFICIENCY-INDUCED TRANSCRIPTION FACTOR-like [Brassica rapa]
Bra000506.gene	blue	1.37e-14	1.24476	up	--	--	--	protein CENTRORADIALIS-like [Brassica napus]
Bra000513.gene	blue	4.49e-08	0.669363	normal	6.35e-07	1.79022	up	glycine-rich protein 3 short isoform-like [Brassica napus]
Bra000542.gene	blue	7.74e-22	0.945488	normal	6.38e-16	2.66259	up	PREDICTED: UDP-glycosyltransferase 76D1 [Brassica rapa]
Bra000578.gene	blue	0	3.99507	up	0.0117958	1.87729	normal	PREDICTED: patatin-like protein 2 [Brassica rapa]
Bra000581.gene	blue	3.02e-22	1.40187	up	--	--	--	PREDICTED: bifunctional dihydrofolate reductase-thymidylate synthase 1 isoform X2 [Brassica rapa]
Bra000613.gene	blue	1.07e-39	0.613969	normal	2.9e-230	3.19256	up	PREDICTED: high-affinity nitrate transporter 3.1 [Brassica rapa]
Bra000618.gene	blue	1.67e-30	1.83088	up	0.0570481	1.39456	normal	PREDICTED: receptor-like protein 12 [Brassica rapa]
Bra000637.gene	blue	1.88e-11	-2.43044	down	0.468939	-0.194269	normal	PREDICTED: 1-aminocyclopropane-1-carboxylate synthase 11 [Brassica rapa]
Bra000670.gene	blue	5.35e-139	1.0775	up	6.01e-15	0.442471	normal	--
Bra000710.gene	blue	6.11e-19	0.724003	normal	3.82e-05	1.5097	up	PREDICTED: probable aquaporin NIP5-1 [Brassica rapa]
Bra000713.gene	blue	2.75e-69	0.8929	normal	2.03e-27	1.43319	up	PREDICTED: protein DMR6-LIKE OXYGENASE 1 [Brassica rapa]
Bra000744.gene	blue	2.89e-15	0.785475	normal	3.19e-34	2.70965	up	PREDICTED: putative cysteine-rich receptor-like protein kinase 31 [Brassica rapa]
Bra000745.gene	blue	6.67e-52	2.16836	up	2.28e-18	2.03643	up	PREDICTED: putative cysteine-rich receptor-like protein kinase 32 [Brassica rapa]
Bra000752.gene	blue	2.76e-147	1.85372	up	--	--	--	PREDICTED: phospholipase D gamma 1-like [Brassica oleracea var. oleracea]
Bra000798.gene	blue	4.94e-06	1.36507	up	--	--	--	putative cysteine-rich receptor-like protein kinase 39 isoform X3 [Brassica napus]
Bra000804.gene	blue	6.4e-15	2.45389	up	--	--	--	PREDICTED: uncharacterized protein LOC103858672 [Brassica rapa]
Bra000818.gene	blue	2.17e-139	1.26847	up	--	--	--	PREDICTED: putative hydrolase C777.06c [Brassica rapa]
Bra000892.gene	blue	1.05e-25	1.46518	up	--	--	--	PREDICTED: chitotriosidase-1-like [Brassica rapa]
Bra000942.gene	blue	6.56e-13	-1.88716	down	0.211358	0.238962	normal	PREDICTED: UDP-glycosyltransferase 72B1-like [Brassica rapa]
Bra001053.gene	blue	7.12e-25	2.46135	up	--	--	--	PREDICTED: delta(7)-sterol-C5(6)-desaturase 1-like [Brassica rapa]
Bra001084.gene	blue	2.04e-142	1.12296	up	--	--	--	PREDICTED: peroxidase 28-like [Brassica rapa]
Bra001144.gene	blue	2.63e-39	1.56727	up	2.76e-09	1.18681	up	BnaAnng23330D [Brassica napus]
Bra001164.gene	blue	6.1e-110	1.36319	up	0.011622	-0.445447	normal	PREDICTED: nuclear transcription factor Y subunit A-2-like isoform X2 [Brassica rapa]
Bra001184.gene	blue	1.15e-07	-1.84892	down	0.426783	0.250688	normal	heavy metal-associated isoprenylated plant protein 32-like isoform X2 [Brassica napus]
Bra001215.gene	blue	3.57e-11	-2.16878	down	0.00152831	-0.545194	normal	PREDICTED: probable polygalacturonase [Brassica rapa]
Bra001220.gene	blue	1.92e-61	1.15161	up	1.83e-56	1.60034	up	PREDICTED: lipoamide acyltransferase component of branched-chain alpha-keto acid dehydrogenase complex, mitochondrial-like [Brassica rapa]
Bra001249.gene	blue	4.77e-116	-1.41666	down	6.82e-16	-0.377793	normal	PREDICTED: auxin-induced in root cultures protein 12-like [Brassica rapa]
Bra001283.gene	blue	7.22e-192	3.17851	up	5.29e-11	2.62801	up	PREDICTED: protein DETOXIFICATION 43 [Brassica rapa]
Bra001290.gene	blue	3.32e-26	1.68271	up	3.1e-14	2.23572	up	PREDICTED: trihelix transcription factor GT-3a-like [Brassica rapa]
Bra001308.gene	blue	1.11e-73	1.48181	up	--	--	--	PREDICTED: probable protein phosphatase 2C 36 [Brassica rapa]
Bra001381.gene	blue	7.24e-14	2.30491	up	--	--	--	PREDICTED: probable E3 ubiquitin-protein ligase RHC1A [Brassica rapa]
Bra001384.gene	blue	6.83e-36	2.03369	up	7.26e-13	2.3514	up	PREDICTED: protein LURP-one-related 9 [Brassica rapa]
Bra001385.gene	blue	6.11e-23	2.17893	up	2.96e-12	2.50098	up	protein LURP-one-related 9-like [Brassica napus]
Bra001472.gene	blue	7.29e-76	7.00899	up	7.03e-18	5.24541	up	PREDICTED: myb-related protein Myb4-like [Brassica rapa]
Bra001476.gene	blue	0	5.48152	up	--	--	--	PREDICTED: feruloyl CoA ortho-hydroxylase 2-like [Brassica rapa]
Bra001504.gene	blue	1.51e-05	-1.86528	down	0.0439555	-0.502193	normal	PREDICTED: L-ascorbate oxidase homolog [Brassica rapa]
Bra001513.gene	blue	0	4.07274	up	--	--	--	PREDICTED: feruloyl CoA ortho-hydroxylase 1-like [Brassica rapa]
Bra001602.gene	blue	0	4.19574	up	--	--	--	PREDICTED: acyl-protein thioesterase 2-like isoform X2 [Brassica rapa]
Bra001707.gene	blue	1.53e-11	-1.38985	down	0.00548472	-0.324156	normal	PREDICTED: protein ASPARTIC PROTEASE IN GUARD CELL 1-like [Brassica rapa]
Bra001725.gene	blue	1.66e-12	0.45454	normal	2.29e-36	1.94159	up	PREDICTED: polyol transporter 5 [Brassica rapa]
Bra001752.gene	blue	2.37e-193	1.34506	up	0.0792047	-0.13883	normal	PREDICTED: zinc finger protein AZF2-like [Brassica rapa]
Bra001833.gene	blue	1.94e-35	1.5553	up	--	--	--	PREDICTED: uncharacterized protein LOC103859913 [Brassica rapa]
Bra001835.gene	blue	9.43e-45	3.10813	up	--	--	--	PREDICTED: senescence/dehydration-associated protein At3g51250-like [Brassica rapa]
Bra001837.gene	blue	2.58e-14	1.20048	up	--	--	--	PREDICTED: CSC1-like protein At3g21620 [Brassica rapa]
Bra001840.gene	blue	4.92e-39	1.15999	up	1.17e-07	0.796701	normal	PREDICTED: protein DETOXIFICATION 40-like [Brassica rapa]
Bra001852.gene	blue	6.56e-126	-1.44401	down	0.00949507	-0.123268	normal	36.4 kDa proline-rich protein-like [Brassica napus]
Bra001874.gene	blue	1.25e-107	1.43723	up	2.05e-45	3.39916	up	PREDICTED: non-specific lipid-transfer protein-like protein At2g13820 [Brassica rapa]
Bra001907.gene	blue	1.09e-54	1.00171	up	0.0873981	0.325171	normal	PREDICTED: myb-related protein Myb4-like [Brassica rapa]
Bra001919.gene	blue	2.53e-22	0.982205	normal	5.08e-20	1.42669	up	PREDICTED: probable acyl-activating enzyme 16, chloroplastic isoform X2 [Brassica rapa]
Bra001940.gene	blue	1.22e-10	1.55064	up	--	--	--	BnaC03g74280D [Brassica napus]
Bra001941.gene	blue	3.18e-05	0.496079	normal	1.18e-20	2.63858	up	PREDICTED: myb-related protein 305-like [Brassica rapa]
Bra001958.gene	blue	7.48e-235	1.11827	up	5.13e-223	4.76815	up	PREDICTED: non-symbiotic hemoglobin 1 [Brassica rapa]
Bra001992.gene	blue	1.11e-64	2.12906	up	0.0239887	0.588711	normal	PREDICTED: receptor-like protein 12 isoform X1 [Brassica rapa]
Bra002090.gene	blue	5.85e-12	1.14183	up	--	--	--	BnaA07g03000D [Brassica napus]
Bra002107.gene	blue	1.6e-33	1.4281	up	--	--	--	PREDICTED: myb-related protein B [Brassica rapa]
Bra002189.gene	blue	0	1.53192	up	7.89e-132	3.35335	up	PREDICTED: sugar transporter ERD6-like 16 [Brassica rapa]
Bra002248.gene	blue	8.99e-62	1.32884	up	3.62e-10	0.89387	normal	PREDICTED: uncharacterized protein LOC103845739 [Brassica rapa]
Bra002270.gene	blue	2.23e-41	1.90983	up	--	--	--	PREDICTED: peroxidase 58 [Brassica rapa]
Bra002271.gene	blue	0	1.34595	up	--	--	--	PREDICTED: peroxidase N [Brassica rapa]
Bra002298.gene	blue	1.8e-06	0.470374	normal	1.17e-07	1.79609	up	PREDICTED: codeine O-demethylase-like [Brassica rapa]
Bra002305.gene	blue	9.55e-14	1.0164	up	5.22e-27	2.63054	up	PREDICTED: LRR receptor-like serine/threonine-protein kinase EFR [Brassica rapa]
Bra002309.gene	blue	1.04e-286	1.48503	up	--	--	--	BnaC09g37310D [Brassica napus]
Bra002381.gene	blue	1.25e-05	1.32012	up	--	--	--	PREDICTED: ras guanine nucleotide exchange factor Y-like [Brassica rapa]
Bra002420.gene	blue	2.73e-17	4.44174	up	--	--	--	PREDICTED: UPF0481 protein At3g47200 [Brassica rapa]
Bra002437.gene	blue	1.18e-10	2.16291	up	--	--	--	PREDICTED: zinc finger protein STOP1 homolog [Brassica oleracea var. oleracea]
Bra002438.gene	blue	1.23e-24	1.66366	up	--	--	--	PREDICTED: zinc finger protein STOP1 homolog [Brassica rapa]
Bra002441.gene	blue	2.14e-37	3.66449	up	--	--	--	PREDICTED: E3 ubiquitin-protein ligase MIEL1 [Brassica rapa]
Bra002454.gene	blue	3.16e-102	1.01572	up	--	--	--	PREDICTED: P-loop NTPase domain-containing protein LPA1 homolog 1 [Brassica rapa]
Bra002457.gene	blue	3.73e-20	1.11856	up	8.24e-12	1.85229	up	PREDICTED: uncharacterized protein LOC103845483 [Brassica rapa]
Bra002486.gene	blue	3.29e-17	1.14615	up	--	--	--	PREDICTED: ADP-ribosylation factor-like protein 13B isoform X1 [Brassica rapa]
Bra002494.gene	blue	1.27e-48	2.19988	up	--	--	--	BnaA10g13150D [Brassica napus]
Bra002499.gene	blue	5.25e-21	1.16877	up	4.3e-10	1.13385	up	PREDICTED: L-type lectin-domain containing receptor kinase I.7-like isoform X1 [Brassica rapa]
Bra002533.gene	blue	6.24e-85	0.833129	normal	1.83e-19	-1.26731	down	PREDICTED: transcription factor MYB59 isoform X1 [Brassica rapa]
Bra002629.gene	blue	1.8e-25	1.0231	up	0.85809	-0.0242794	normal	protein PSY1-like [Brassica napus]
Bra002632.gene	blue	0	1.60197	up	2.65e-98	1.40782	up	PREDICTED: zinc finger CCCH domain-containing protein 66 [Brassica rapa]
Bra002747.gene	blue	3.12e-45	1.26259	up	1.93e-23	1.69012	up	PREDICTED: cytochrome P450 81F2 [Brassica rapa]
Bra002801.gene	blue	1.5e-73	1.27982	up	0.120217	0.315413	normal	PREDICTED: ATP-dependent 6-phosphofructokinase 7 [Brassica rapa]
Bra002822.gene	blue	3.13e-40	0.817723	normal	9.88e-84	1.77665	up	PREDICTED: probable pyruvate kinase, cytosolic isozyme [Brassica rapa]
Bra002851.gene	blue	1.11e-54	2.22237	up	--	--	--	PREDICTED: nicotianamine synthase 2-like [Brassica rapa]
Bra002907.gene	blue	0.034429	0.319297	normal	5.12e-06	1.75646	up	BnaAnng29910D [Brassica napus]
Bra002953.gene	blue	1.28e-16	0.669497	normal	2.14e-19	1.18517	up	PREDICTED: septum-promoting GTP-binding protein 1 isoform X1 [Brassica rapa]
Bra002974.gene	blue	2e-45	-1.56053	down	0.0149467	0.226461	normal	PREDICTED: calcium/calmodulin-regulated receptor-like kinase 1 [Brassica rapa]
Bra002986.gene	blue	8.91e-14	2.64013	up	--	--	--	PREDICTED: putative zinc finger protein CONSTANS-LIKE 11 [Brassica rapa]
Bra003044.gene	blue	1.39e-50	1.12033	up	4.81e-23	-1.05626	down	BnaA10g06890D [Brassica napus]
Bra003057.gene	blue	0.000103238	1.10943	up	0.814117	0.0852264	normal	PREDICTED: putative zinc finger protein CONSTANS-LIKE 11 isoform X1 [Brassica rapa]
Bra003062.gene	blue	5.26e-22	-1.0687	down	0.130469	0.117124	normal	PREDICTED: probable pectinesterase/pectinesterase inhibitor 61 [Brassica rapa]
Bra003103.gene	blue	1.57e-17	0.779194	normal	3.4e-28	1.50657	up	F-box protein At5g52880-like [Brassica napus]
Bra003129.gene	blue	0	2.498	up	--	--	--	PREDICTED: cytochrome P450 71B5 [Brassica rapa]
Bra003137.gene	blue	0	2.32851	up	0.000668651	0.748117	normal	PREDICTED: ABC transporter G family member 37 isoform X2 [Brassica rapa]
Bra003164.gene	blue	7.23e-29	1.78521	up	0.119385	-0.56178	normal	PREDICTED: uncharacterized protein LOC103829958 isoform X2 [Brassica rapa]
Bra003202.gene	blue	1.31e-35	1.0483	up	2.46e-33	2.28811	up	PREDICTED: patatin-like protein 7 [Brassica rapa]
Bra003217.gene	blue	3.79e-08	0.564551	normal	8.39e-10	1.42196	up	PREDICTED: AT-hook motif nuclear-localized protein 15-like isoform X1 [Brassica rapa]
Bra003223.gene	blue	0.000127468	0.821506	normal	1.71e-06	1.88469	up	PREDICTED: protein yippee-like At3g55890 [Brassica rapa]
Bra003310.gene	blue	2.3e-37	1.18472	up	2.13e-20	2.68179	up	PREDICTED: autophagy-related protein 8e-like [Brassica rapa]
Bra003312.gene	blue	0.000122816	1.14503	up	--	--	--	BnaA06g10170D [Brassica napus]
Bra003316.gene	blue	0	4.17468	up	--	--	--	PREDICTED: putative metal tolerance protein C3 [Brassica rapa]
Bra003323.gene	blue	6.22e-23	1.09107	up	0.716495	-0.0902545	normal	PREDICTED: probable cyclic nucleotide-gated ion channel 12 isoform X1 [Brassica rapa]
Bra003324.gene	blue	1.67e-28	1.49227	up	0.982069	-0.0100204	normal	PREDICTED: myosin-16-like isoform X1 [Brassica rapa]
Bra003333.gene	blue	2.14e-39	0.550464	normal	7.55e-96	1.5647	up	PREDICTED: probable LRR receptor-like serine/threonine-protein kinase At1g56140 [Brassica rapa]
Bra003411.gene	blue	2.55e-30	0.955673	normal	3.21e-11	2.51408	up	PREDICTED: uncharacterized protein LOC103830256 [Brassica rapa]
Bra003547.gene	blue	2.97e-133	1.58787	up	3.39e-05	-0.908414	normal	PREDICTED: adenine phosphoribosyltransferase 2 [Brassica rapa]
Bra003587.gene	blue	6.54e-14	1.08646	up	--	--	--	PREDICTED: metal transporter Nramp1-like [Brassica rapa]
Bra003605.gene	blue	1.29e-31	1.33223	up	--	--	--	PREDICTED: phosphoglycerate kinase, cytosolic-like [Brassica rapa]
Bra003619.gene	blue	1.18e-27	2.97393	up	--	--	--	PREDICTED: myb-related protein Zm1-like [Brassica rapa]
Bra003635.gene	blue	6.79e-37	-1.68984	down	8.5e-13	-0.523547	normal	PREDICTED: epidermis-specific secreted glycoprotein EP1-like [Brassica rapa]
Bra003646.gene	blue	1.58e-97	1.68025	up	0.000622807	1.33997	up	PREDICTED: glutathione S-transferase U22 [Brassica rapa]
Bra003719.gene	blue	2.28e-24	1.71956	up	--	--	--	PREDICTED: probable inorganic phosphate transporter 1-9 [Brassica rapa]
Bra003755.gene	blue	5e-59	1.66083	up	--	--	--	PREDICTED: bZIP transcription factor 44-like [Brassica rapa]
Bra003802.gene	blue	1.18e-06	-1.46837	down	0.120221	-0.316907	normal	PREDICTED: fucosyltransferase 3 [Brassica rapa]
Bra003830.gene	blue	3.15e-14	-1.40817	down	0.000209341	-0.40361	normal	PREDICTED: E3 ubiquitin-protein ligase MBR2-like [Brassica rapa]
Bra003864.gene	blue	3.93e-219	1.2078	up	3.03e-31	-0.612874	normal	PREDICTED: TMV resistance protein N-like [Brassica rapa]
Bra003965.gene	blue	2.13e-137	1.9613	up	--	--	--	PREDICTED: metalloendoproteinase 2-MMP [Brassica rapa]
Bra003994.gene	blue	3.09e-08	1.44896	up	--	--	--	PREDICTED: cyclic dof factor 5 [Brassica rapa]
Bra004020.gene	blue	1.57e-34	1.20833	up	4.38e-05	-0.745608	normal	PREDICTED: putative phospholipid-transporting ATPase 9 [Brassica rapa]
Bra004093.gene	blue	4.26e-10	3.04346	up	--	--	--	PREDICTED: probable methyltransferase At1g27930 [Brassica rapa]
Bra004159.gene	blue	1.3e-21	-1.42828	down	0.393914	0.0840681	normal	PREDICTED: uncharacterized protein LOC103831097 [Brassica rapa]
Bra004193.gene	blue	8.28e-141	1.46544	up	1.51e-46	2.34509	up	PREDICTED: LEAF RUST 10 DISEASE-RESISTANCE LOCUS RECEPTOR-LIKE PROTEIN KINASE-like 1.4 [Brassica rapa]
Bra004195.gene	blue	1.48e-60	2.21923	up	--	--	--	PREDICTED: LEAF RUST 10 DISEASE-RESISTANCE LOCUS RECEPTOR-LIKE PROTEIN KINASE-like 1.4 [Raphanus sativus]
Bra004257.gene	blue	0.000375131	1.03573	up	--	--	--	PREDICTED: uncharacterized protein LOC106298032 [Brassica oleracea var. oleracea]
Bra004260.gene	blue	1.7e-206	1.48191	up	1.17e-33	1.02867	up	PREDICTED: E3 ubiquitin-protein ligase RGLG2 isoform X2 [Brassica rapa]
Bra004297.gene	blue	9.21e-07	1.54355	up	--	--	--	PREDICTED: transcription factor MYB24-like [Brassica rapa]
Bra004334.gene	blue	6.4e-58	1.17821	up	0.000455811	-1.46283	down	phosphate transporter PHO1 homolog 1 isoform X1 [Brassica napus]
Bra004402.gene	blue	4.9e-18	0.573198	normal	2.55e-11	1.5402	up	E3 ubiquitin-protein ligase SINA-like 2 isoform X2 [Brassica napus]
Bra004416.gene	blue	1.13e-55	1.23299	up	--	--	--	PREDICTED: uncharacterized protein LOC103866332 isoform X2 [Brassica rapa]
Bra004453.gene	blue	3.73e-51	4.41141	up	0.280392	0.301619	normal	PREDICTED: uncharacterized protein LOC103866375 [Brassica rapa]
Bra004474.gene	blue	7.27e-08	1.07577	up	1.27e-15	4.3321	up	PREDICTED: galactinol synthase 1 [Brassica rapa]
Bra004484.gene	blue	1.11e-07	0.270217	normal	1.14e-52	1.46958	up	PREDICTED: ABC transporter B family member 4 [Brassica rapa]
Bra004511.gene	blue	9.65e-143	0.936819	normal	0	4.61633	up	PREDICTED: L-gulonolactone oxidase 2 [Brassica rapa]
Bra004540.gene	blue	2.52e-14	0.487327	normal	2.37e-36	1.07147	up	PREDICTED: probable WRKY transcription factor 46 [Brassica rapa]
Bra004588.gene	blue	1.58e-146	1.70967	up	2.48e-25	-1.46511	down	PREDICTED: stomatal closure-related actin-binding protein 2 isoform X2 [Brassica rapa]
Bra004593.gene	blue	2.59e-21	1.0568	up	--	--	--	PREDICTED: transcription factor PCL1 [Brassica rapa]
Bra004609.gene	blue	2.43e-79	7.87456	up	--	--	--	PREDICTED: transcription factor bHLH100-like [Brassica rapa]
Bra004620.gene	blue	1.23e-90	1.30073	up	0.00262613	0.298823	normal	PREDICTED: probable calcium-binding protein CML35 [Brassica rapa]
Bra004633.gene	blue	1.03e-302	1.59171	up	1.1e-33	-0.676601	normal	PREDICTED: EGF domain-specific O-linked N-acetylglucosamine transferase [Brassica rapa]
Bra004634.gene	blue	2.35e-203	3.5758	up	6.14e-06	1.60506	up	BnaC04g01990D [Brassica napus]
Bra004637.gene	blue	3.73e-14	1.59709	up	--	--	--	PREDICTED: protein MIZU-KUSSEI 1-like [Brassica rapa]
Bra004736.gene	blue	3.46e-95	2.3748	up	5.36e-16	3.42759	up	PREDICTED: transcription factor JUNGBRUNNEN 1-like [Brassica rapa]
Bra004748.gene	blue	3.57e-103	1.08832	up	0.000493323	-0.671996	normal	PREDICTED: transcription factor bHLH129 [Brassica rapa]
Bra004777.gene	blue	6.02e-26	2.32172	up	--	--	--	PREDICTED: LOW QUALITY PROTEIN: probable L-type lectin-domain containing receptor kinase V.3 [Brassica rapa]
Bra004787.gene	blue	2.24e-45	1.2363	up	2.89e-30	4.12467	up	PREDICTED: UDP-glycosyltransferase 74F2 [Brassica rapa]
Bra004788.gene	blue	3.1e-38	1.2628	up	--	--	--	PREDICTED: UDP-glycosyltransferase 74F1 [Brassica rapa]
Bra004793.gene	blue	9.78e-67	3.83353	up	--	--	--	PREDICTED: probable thiol methyltransferase 2 [Brassica rapa]
Bra004799.gene	blue	1e-13	1.04321	up	--	--	--	PREDICTED: uncharacterized protein LOC103866763 [Brassica rapa]
Bra004803.gene	blue	0.00292865	1.23534	up	--	--	--	BnaC04g03310D [Brassica napus]
Bra004807.gene	blue	7.4e-58	1.59911	up	0.199391	0.31936	normal	PREDICTED: F-box/kelch-repeat protein At2g44130 [Brassica rapa]
Bra004816.gene	blue	1.28e-149	1.25028	up	--	--	--	PREDICTED: uncharacterized protein LOC103866777 [Brassica rapa]
Bra004828.gene	blue	5.35e-14	1.25089	up	--	--	--	PREDICTED: uncharacterized protein LOC103866791 [Brassica rapa]
Bra004841.gene	blue	2.12e-149	1.14915	up	6.14e-15	-0.467326	normal	BnaC04g03810D [Brassica napus]
Bra004867.gene	blue	2.4e-62	7.64475	up	--	--	--	flavanone 3-dioxygenase 3-like [Brassica napus]
Bra004911.gene	blue	8.54e-66	1.4659	up	--	--	--	PREDICTED: AT-hook motif nuclear-localized protein 22-like [Brassica rapa]
Bra004936.gene	blue	1.96e-25	1.97215	up	--	--	--	PREDICTED: BON1-associated protein 2-like isoform X1 [Brassica rapa]
Bra004961.gene	blue	3.21e-06	-1.13906	down	0.00580546	-0.375866	normal	PREDICTED: sphingoid long-chain bases kinase 2, mitochondrial [Brassica rapa]
Bra004967.gene	blue	9.78e-10	0.752384	normal	0.000314727	-1.20752	down	PREDICTED: abscisic acid receptor PYL6 [Brassica rapa]
Bra004981.gene	blue	1.71e-14	4.37816	up	--	--	--	PREDICTED: late seed maturation protein P8B6 [Brassica rapa]
Bra005033.gene	blue	1.17e-148	1.97261	up	--	--	--	PREDICTED: WAT1-related protein At2g39510 [Brassica rapa]
Bra005035.gene	blue	2.04e-71	2.1639	up	--	--	--	PREDICTED: F-box protein At2g39490 [Brassica rapa]
Bra005045.gene	blue	2.91e-237	2.39485	up	--	--	--	PREDICTED: exocyst complex component EXO70A1-like [Brassica rapa]
Bra005046.gene	blue	1.66e-35	2.02509	up	--	--	--	PREDICTED: exocyst complex component EXO70A1-like [Brassica rapa]
Bra005054.gene	blue	3.77e-12	0.5855	normal	5.82e-12	1.31388	up	MAR-binding filament-like protein 1 isoform X2 [Brassica napus]
Bra005092.gene	blue	6.12e-42	1.33243	up	0.97405	-0.014426	normal	PREDICTED: protein LURP-one-related 8 [Brassica rapa]
Bra005103.gene	blue	3.39e-30	1.47651	up	--	--	--	PREDICTED: CBL-interacting serine/threonine-protein kinase 22-like [Brassica rapa]
Bra005104.gene	blue	3.86e-235	2.16598	up	4.8e-60	1.48834	up	PREDICTED: probable WRKY transcription factor 33 [Brassica rapa]
Bra005151.gene	blue	2.11e-69	2.39214	up	0.000155319	-0.55666	normal	PREDICTED: protein NRT1/ PTR FAMILY 5.6 [Brassica rapa]
Bra005156.gene	blue	7.19e-05	1.63774	up	--	--	--	--
Bra005164.gene	blue	8.22e-75	1.22658	up	8.71e-10	2.23997	up	uncharacterized protein LOC106454691 [Brassica napus]
Bra005194.gene	blue	2.74e-07	1.30855	up	--	--	--	PREDICTED: uncharacterized protein LOC103867196 isoform X1 [Brassica rapa]
Bra005197.gene	blue	4.08e-29	1.57909	up	2.4e-09	2.32771	up	PREDICTED: zinc finger protein ZAT11 [Brassica rapa]
Bra005231.gene	blue	1.23e-98	1.3266	up	6.03e-47	4.24023	up	PREDICTED: heavy metal-associated isoprenylated plant protein 3-like [Brassica rapa]
Bra005287.gene	blue	1.65e-22	0.645196	normal	2.39e-117	2.66134	up	PREDICTED: protein ABSCISIC ACID-INSENSITIVE 5 [Brassica rapa]
Bra005291.gene	blue	2.95e-38	1.40052	up	1.07e-09	0.977748	normal	PREDICTED: uncharacterized protein LOC103867303 [Brassica rapa]
Bra005307.gene	blue	1.53e-47	2.79029	up	--	--	--	PREDICTED: RING-H2 finger protein ATL70-like [Brassica rapa]
Bra005355.gene	blue	1.21e-53	2.04065	up	--	--	--	PREDICTED: AT-hook motif nuclear-localized protein 21-like [Brassica rapa]
Bra005388.gene	blue	1.01e-18	1.72539	up	--	--	--	PREDICTED: probable WRKY transcription factor 35 [Brassica rapa]
Bra005429.gene	blue	8.18e-32	2.6	up	1.17e-12	2.9375	up	BnaA05g09460D [Brassica napus]
Bra005540.gene	blue	2.52e-38	2.38501	up	--	--	--	PREDICTED: probable tyrosine-protein phosphatase At1g05000 isoform X1 [Brassica rapa]
Bra005674.gene	blue	3.69e-08	0.942522	normal	0.000321617	1.1852	up	PREDICTED: protein BREAST CANCER SUSCEPTIBILITY 2 homolog B [Brassica rapa]
Bra005680.gene	blue	3.41e-05	1.0122	up	0.114338	0.618444	normal	PREDICTED: LOW QUALITY PROTEIN: lectin-domain containing receptor kinase VI.4 [Brassica rapa]
Bra005734.gene	blue	2.09e-76	1.22035	up	1.31e-23	0.876745	normal	PREDICTED: uncharacterized protein LOC103855480 [Brassica rapa]
Bra005762.gene	blue	1.02e-293	1.28488	up	4.81e-36	0.771257	normal	PREDICTED: heavy metal-associated isoprenylated plant protein 3-like [Brassica rapa]
Bra005771.gene	blue	2.27e-222	3.2454	up	--	--	--	PREDICTED: solute carrier family 40 member 2 [Brassica rapa]
Bra005816.gene	blue	1.59e-98	1.07383	up	0.571458	0.0790348	normal	PREDICTED: ACT domain-containing protein ACR12 [Brassica rapa]
Bra005891.gene	blue	0	1.02519	up	0.0188083	0.113527	normal	PREDICTED: NDR1/HIN1-Like protein 3-like [Brassica rapa]
Bra005899.gene	blue	3.25e-78	1.44795	up	1.04e-70	3.92851	up	PREDICTED: probable carboxylesterase 15 [Brassica rapa]
Bra005912.gene	blue	3.77e-19	1.62917	up	5.16e-05	-1.6235	down	PREDICTED: myb family transcription factor PHL5-like [Brassica rapa]
Bra005914.gene	blue	3.36e-24	1.14407	up	--	--	--	PREDICTED: transcription factor TGA2.2-like isoform X2 [Brassica rapa]
Bra005987.gene	blue	1.46e-163	1.3555	up	2.53e-22	1.40222	up	PREDICTED: GEM-like protein 4 [Brassica rapa]
Bra006034.gene	blue	7.27e-16	-1.29406	down	0.764796	-0.0345372	normal	PREDICTED: probable plastid-lipid-associated protein 7, chloroplastic [Brassica rapa]
Bra006095.gene	blue	0.00266681	0.575837	normal	1.13e-08	2.15092	up	disease resistance protein, partial [Brassica rapa subsp. pekinensis]
Bra006129.gene	blue	3.76e-60	1.40985	up	--	--	--	PREDICTED: beta-fructofuranosidase, insoluble isoenzyme CWINV6-like isoform X1 [Brassica rapa]
Bra006130.gene	blue	1.39e-39	1.30221	up	--	--	--	beta-fructofuranosidase, insoluble isoenzyme CWINV6, partial [Brassica napus]
Bra006184.gene	blue	9.54e-16	1.24676	up	0.0260667	-0.786644	normal	PREDICTED: serine/threonine-protein kinase PBS1-like isoform X1 [Brassica rapa]
Bra006194.gene	blue	1.75e-18	0.828794	normal	1.78e-20	3.29988	up	PREDICTED: 4-substituted benzoates-glutamate ligase GH3.12-like [Brassica rapa]
Bra006201.gene	blue	8.1e-16	-1.28753	down	0.162003	-0.186099	normal	PREDICTED: protein IQ-DOMAIN 1-like [Brassica rapa]
Bra006251.gene	blue	2.03e-60	2.1713	up	2.68e-05	-1.60046	down	PREDICTED: BAG family molecular chaperone regulator 2 [Brassica rapa]
Bra006280.gene	blue	2.77e-84	1.09304	up	1.63e-30	1.66186	up	PREDICTED: plant cysteine oxidase 1 [Brassica rapa]
Bra006283.gene	blue	6.23e-71	1.1466	up	1.93e-15	0.944543	normal	PREDICTED: probable WRKY transcription factor 72 [Brassica rapa]
Bra006342.gene	blue	8.6e-20	1.21058	up	0.0814057	0.538453	normal	PREDICTED: uncharacterized protein LOC103856185 isoform X1 [Brassica rapa]
Bra006386.gene	blue	3.61e-13	1.13678	up	2.39e-08	1.60236	up	PREDICTED: uncharacterized protein LOC103856230 [Brassica rapa]
Bra006412.gene	blue	3.21e-40	3.35852	up	--	--	--	PREDICTED: (Z)-3-hexen-1-ol acetyltransferase [Brassica rapa]
Bra006441.gene	blue	2.37e-07	0.424735	normal	4.25e-17	1.11013	up	PREDICTED: uncharacterized protein LOC103856287 [Brassica rapa]
Bra006442.gene	blue	0.0017912	0.685215	normal	2.73e-05	1.41641	up	PREDICTED: uncharacterized protein LOC103856286 [Brassica rapa]
Bra006461.gene	blue	9.43e-145	1.12843	up	0.00492643	-0.415456	normal	PREDICTED: G-type lectin S-receptor-like serine/threonine-protein kinase At1g67520 [Brassica rapa]
Bra006511.gene	blue	6.77e-19	0.76447	normal	1.91e-12	-1.50043	down	PREDICTED: probable sulfate transporter 3.5 [Brassica rapa]
Bra006528.gene	blue	2.82e-27	0.986693	normal	2.4e-16	1.4245	up	PREDICTED: GDP-mannose transporter GONST4-like [Brassica rapa]
Bra006543.gene	blue	3.57e-21	1.45534	up	0.794596	0.0601497	normal	SPX domain-containing protein 1-like [Brassica napus]
Bra006574.gene	blue	4e-15	1.41828	up	--	--	--	BnaA07g07800D [Brassica napus]
Bra006575.gene	blue	4.52e-05	1.17306	up	--	--	--	PREDICTED: uncharacterized protein LOC103856462 [Brassica rapa]
Bra006607.gene	blue	2.55e-16	-1.01819	down	0.125498	-0.176487	normal	PREDICTED: probable receptor-like protein kinase At1g49730 [Brassica rapa]
Bra006613.gene	blue	1.37e-36	2.53067	up	--	--	--	PREDICTED: apoptosis-inducing factor 2-like [Brassica rapa]
Bra006694.gene	blue	3.86e-227	1.33443	up	2.38e-66	-2.22817	down	transcription factor MYB59 isoform X1 [Brassica napus]
Bra006714.gene	blue	1.69e-11	0.992499	normal	5.36e-11	3.21427	up	1-aminocyclopropane-1-carboxylate oxidase homolog 12-like [Brassica napus]
Bra006716.gene	blue	2.7e-05	-1.26908	down	0.164713	0.364236	normal	PREDICTED: uncharacterized protein C24B11.05-like [Brassica rapa]
Bra006779.gene	blue	1.72e-05	0.651307	normal	3.26e-08	1.31836	up	PREDICTED: uncharacterized protein LOC103856708 [Brassica rapa]
Bra006793.gene	blue	5.62e-18	1.1709	up	0.000587914	0.699068	normal	PREDICTED: uncharacterized protein LOC103856723 [Brassica rapa]
Bra006808.gene	blue	8.17e-34	0.857729	normal	0.00377079	-1.20122	down	PREDICTED: protein GLUTAMINE DUMPER 3-like [Brassica rapa]
Bra006816.gene	blue	1.23e-06	1.41085	up	--	--	--	PREDICTED: beta-1,3-galactosyltransferase 6 [Brassica rapa]
Bra006826.gene	blue	1.38e-66	1.61137	up	0.339776	-0.238909	normal	villin-5-like [Brassica napus]
Bra006864.gene	blue	2.67e-128	1.66317	up	2.75e-20	1.11569	up	PREDICTED: ATP-dependent 6-phosphofructokinase 7-like [Brassica rapa]
Bra006972.gene	blue	4.82e-44	1.41465	up	0.0831306	0.327719	normal	PREDICTED: UDP-glycosyltransferase 73D1-like [Brassica rapa]
Bra006973.gene	blue	6.49e-74	4.48655	up	--	--	--	PREDICTED: UDP-glycosyltransferase 73C7 [Brassica rapa]
Bra007039.gene	blue	2.95e-99	1.72153	up	0.000171301	-0.446425	normal	PREDICTED: uncharacterized protein LOC103841319 [Brassica rapa]
Bra007099.gene	blue	6.37e-119	1.10439	up	2.99e-06	-0.310875	normal	PREDICTED: GATA transcription factor 8 [Brassica rapa]
Bra007185.gene	blue	4.19e-51	1.62827	up	--	--	--	PREDICTED: uncharacterized protein LOC103841482 [Brassica rapa]
Bra007259.gene	blue	1.25e-08	0.9657	normal	3.98e-09	2.30904	up	PREDICTED: cytochrome P450 94B3 [Brassica rapa]
Bra007293.gene	blue	9.36e-08	-1.72507	down	0.762356	-0.0899552	normal	PREDICTED: protein STRICTOSIDINE SYNTHASE-LIKE 9 [Brassica rapa]
Bra007307.gene	blue	2.65e-40	1.67598	up	--	--	--	hypothetical protein ARALYDRAFT_907174 [Arabidopsis lyrata subsp. lyrata]
Bra007328.gene	blue	1.39e-40	1.12291	up	0.14331	-0.22145	normal	PREDICTED: uncharacterized protein LOC103841651 [Brassica rapa]
Bra007350.gene	blue	2.43e-05	-1.07955	down	0.0241037	-0.392714	normal	PREDICTED: non-functional pseudokinase ZED1-like isoform X1 [Brassica rapa]
Bra007405.gene	blue	5.27e-09	-1.08194	down	9.52e-10	-0.527604	normal	PREDICTED: TPR repeat-containing thioredoxin TTL4 [Brassica rapa]
Bra007416.gene	blue	4.26e-23	1.48066	up	0.00801356	0.521416	normal	PREDICTED: citrate synthase 2, peroxisomal-like [Brassica rapa]
Bra007485.gene	blue	5.72e-13	1.28897	up	0.00295672	0.71136	normal	PREDICTED: uncharacterized protein LOC103841832 [Brassica rapa]
Bra007525.gene	blue	0.000100106	0.577528	normal	1.66e-07	1.04228	up	PREDICTED: uncharacterized protein LOC103841883 [Brassica rapa]
Bra007535.gene	blue	1.52e-23	1.25401	up	6.76e-20	3.28436	up	PREDICTED: uncharacterized protein LOC103841895 [Brassica rapa]
Bra007581.gene	blue	4.61e-82	1.55386	up	4.04e-21	1.03186	up	PREDICTED: BON1-associated protein 1 [Brassica rapa]
Bra007592.gene	blue	8.79e-66	2.18665	up	9.31e-09	2.98587	up	PREDICTED: O-glucosyltransferase rumi homolog [Brassica rapa]
Bra007594.gene	blue	1.37e-14	1.12332	up	--	--	--	PREDICTED: FT-interacting protein 1-like [Brassica rapa]
Bra007595.gene	blue	9.17e-07	-1.06248	down	0.0316368	-0.264143	normal	PREDICTED: AT-hook motif nuclear-localized protein 11 [Brassica rapa]
Bra007600.gene	blue	1.16e-111	1.4114	up	1.75e-09	3.74526	up	PREDICTED: U-box domain-containing protein 36-like [Brassica rapa]
Bra007601.gene	blue	4.8e-28	2.56452	up	--	--	--	PREDICTED: U-box domain-containing protein 33 isoform X1 [Brassica rapa]
Bra007633.gene	blue	5.93e-07	0.381218	normal	3.75e-05	1.19072	up	BnaA09g55560D [Brassica napus]
Bra007642.gene	blue	9.18e-34	3.66684	up	--	--	--	PREDICTED: uncharacterized protein LOC103842017 [Brassica rapa]
Bra007721.gene	blue	2.93e-06	0.876286	normal	2.3e-15	3.44759	up	PREDICTED: histone chaperone ASF1 [Brassica rapa]
Bra007722.gene	blue	8.46e-26	0.611116	normal	7.01e-17	1.388	up	PREDICTED: gibberellin receptor GID1B-like [Brassica rapa]
Bra007786.gene	blue	1.12e-40	1.02369	up	--	--	--	PREDICTED: putative L-type lectin-domain containing receptor kinase II.2 [Brassica rapa]
Bra007863.gene	blue	3.24e-13	0.493228	normal	2.1e-14	1.15161	up	PREDICTED: transcription factor bHLH66-like [Brassica rapa]
Bra007889.gene	blue	1.17e-13	1.66872	up	--	--	--	BnaA02g35760D [Brassica napus]
Bra007890.gene	blue	8.84e-39	1.68241	up	--	--	--	PREDICTED: glutathione S-transferase U11-like [Brassica rapa]
Bra007904.gene	blue	2e-58	3.68226	up	1.88e-12	-3.42531	down	PREDICTED: WAT1-related protein At1g70260 [Brassica rapa]
Bra007937.gene	blue	3.03e-111	-1.81923	down	9.91e-30	-0.442989	normal	PREDICTED: protein TIFY 7-like [Brassica rapa]
Bra007940.gene	blue	7.11e-67	1.4225	up	0.0117714	0.33695	normal	putative receptor-like protein kinase At4g00960, partial [Brassica napus]
Bra008016.gene	blue	1.11e-10	1.25334	up	--	--	--	PREDICTED: RING-H2 finger protein ATL11-like [Brassica rapa]
Bra008018.gene	blue	5.77e-05	0.613506	normal	0.00395935	1.15172	up	PREDICTED: RING-H2 finger protein ATL54-like [Brassica rapa]
Bra008037.gene	blue	5.13e-193	1.24494	up	5.15e-29	0.725008	normal	PREDICTED: lipoxygenase 4, chloroplastic [Brassica rapa]
Bra008038.gene	blue	3.46e-285	2.49341	up	7.03e-30	2.76094	up	PREDICTED: putative receptor-like protein kinase At1g72540 [Brassica rapa]
Bra008100.gene	blue	5.22e-09	-3.16196	down	0.838104	0.0789839	normal	PREDICTED: LOW QUALITY PROTEIN: glycine-rich RNA-binding protein 4, mitochondrial [Brassica rapa]
Bra008124.gene	blue	9.54e-41	2.77197	up	--	--	--	PREDICTED: protein STRICTOSIDINE SYNTHASE-LIKE 11-like [Brassica rapa]
Bra008131.gene	blue	1.26e-47	1.66581	up	2.91e-23	4.04003	up	transcription factor MYB122-like [Brassica napus]
Bra008135.gene	blue	7.23e-19	1.52074	up	3.04e-09	1.93391	up	BnaA02g16730D [Brassica napus]
Bra008167.gene	blue	1.31e-37	1.13143	up	1.07e-14	0.93557	normal	PREDICTED: boron transporter 4 [Brassica rapa]
Bra008192.gene	blue	1.25e-160	3.30392	up	0.440686	-0.217334	normal	PREDICTED: bZIP transcription factor 44-like [Brassica rapa]
Bra008232.gene	blue	2.24e-22	1.15931	up	--	--	--	PREDICTED: probable acyl-activating enzyme 5, peroxisomal [Brassica rapa]
Bra008237.gene	blue	1.09e-33	1.98091	up	--	--	--	PREDICTED: uncharacterized protein At1g76070-like [Brassica rapa]
Bra008261.gene	blue	1.88e-97	-1.17239	down	0.12411	0.0855692	normal	PREDICTED: 3-hydroxy-3-methylglutaryl-coenzyme A reductase 1 [Brassica rapa]
Bra008264.gene	blue	3.84e-84	2.02191	up	4.19e-24	2.58306	up	PREDICTED: uncharacterized transporter YBR287W-like isoform X1 [Brassica oleracea var. oleracea]
Bra008271.gene	blue	5.94e-284	1.35443	up	3.88e-76	-0.875968	normal	PREDICTED: 12-oxophytodienoate reductase 1 [Brassica rapa]
Bra008321.gene	blue	7.23e-61	1.56686	up	2.15e-08	-0.910746	normal	PREDICTED: junctophilin-1 [Brassica rapa]
Bra008338.gene	blue	8.88e-12	1.23424	up	0.120807	0.530602	normal	PREDICTED: uncharacterized protein LOC103853102 [Brassica rapa]
Bra008340.gene	blue	1.18e-114	1.07996	up	--	--	--	PREDICTED: sulfate transporter 1.2-like isoform X2 [Brassica rapa]
Bra008343.gene	blue	5.58e-165	1.16905	up	2.68e-106	1.2254	up	PREDICTED: ethylene-responsive transcription factor RAP2-4-like [Brassica rapa]
Bra008456.gene	blue	0.000808712	1.11611	up	--	--	--	PREDICTED: probable WRKY transcription factor 67 [Brassica rapa]
Bra008459.gene	blue	2.41e-31	2.04149	up	--	--	--	PREDICTED: probable WRKY transcription factor 63 isoform X2 [Brassica rapa]
Bra008478.gene	blue	3.42e-140	1.18606	up	4.34e-15	0.573546	normal	PREDICTED: uncharacterized protein LOC103853264 [Brassica rapa]
Bra008553.gene	blue	1.68e-27	1.01925	up	0.0183366	-0.438014	normal	PREDICTED: NAC domain-containing protein 69-like isoform X1 [Brassica rapa]
Bra008577.gene	blue	1.91e-12	2.58974	up	--	--	--	PREDICTED: uncharacterized protein LOC103846270 isoform X1 [Brassica rapa]
Bra008591.gene	blue	2.02e-106	4.16634	up	--	--	--	PREDICTED: 12-oxophytodienoate reductase 1-like [Brassica rapa]
Bra008596.gene	blue	3.08e-05	1.17402	up	--	--	--	PREDICTED: myb-related protein 330 [Brassica rapa]
Bra008719.gene	blue	4.34e-68	1.14145	up	--	--	--	probable WRKY transcription factor 72 [Brassica napus]
Bra008720.gene	blue	2.18e-79	2.15131	up	5.1e-07	2.53456	up	PREDICTED: plant cysteine oxidase 1-like isoform X1 [Brassica rapa]
Bra008741.gene	blue	4e-28	1.40575	up	2.07e-16	-1.08174	down	PREDICTED: uncharacterized protein LOC103846462 [Brassica rapa]
Bra008774.gene	blue	3.25e-09	0.703842	normal	2.72e-16	2.82693	up	PREDICTED: triacylglycerol lipase 2, partial [Brassica rapa]
Bra008835.gene	blue	6.14e-15	1.44521	up	--	--	--	PREDICTED: ethylene-responsive transcription factor ERF113-like [Brassica oleracea var. oleracea]
Bra008858.gene	blue	8.45e-28	2.42269	up	2.82e-59	4.61381	up	PREDICTED: probable WRKY transcription factor 75 [Brassica rapa]
Bra008873.gene	blue	6.57e-61	1.35092	up	2.01e-54	3.4386	up	PREDICTED: UDP-glycosyltransferase 92A1 [Brassica rapa]
Bra008926.gene	blue	3.37e-54	1.30821	up	--	--	--	PREDICTED: beta-fructofuranosidase, insoluble isoenzyme CWINV6-like isoform X1 [Brassica rapa]
Bra009017.gene	blue	8.56e-78	1.41023	up	--	--	--	PREDICTED: flowering-promoting factor 1-like protein 2 [Brassica rapa]
Bra009071.gene	blue	1.78e-25	1.46848	up	0.000703926	0.760571	normal	PREDICTED: uncharacterized protein LOC103846851 [Brassica rapa]
Bra009093.gene	blue	5.52e-80	1.19553	up	0.000301612	0.361625	normal	PREDICTED: protein ENHANCED DISEASE RESISTANCE 4-like [Brassica rapa]
Bra009105.gene	blue	3.39e-16	1.00694	up	0.0243732	0.742198	normal	peroxidase P7 isoform X1 [Brassica napus]
Bra009114.gene	blue	3.71e-12	1.19568	up	0.352497	0.406278	normal	PREDICTED: DEAD-box ATP-dependent RNA helicase 18 [Brassica rapa]
Bra009116.gene	blue	0.00144239	1.06218	up	--	--	--	PREDICTED: non-classical arabinogalactan protein 30 [Brassica rapa]
Bra009141.gene	blue	7.32e-36	1.18939	up	1.69e-05	1.14997	up	PREDICTED: disease resistance protein RPS6-like [Brassica rapa]
Bra009149.gene	blue	0	1.75575	up	1.42e-35	0.84589	normal	PREDICTED: cytochrome P450 71A1-like [Brassica rapa]
Bra009207.gene	blue	3.57e-70	1.11867	up	1.87e-10	0.787447	normal	PREDICTED: probable carboxylesterase 15 [Brassica rapa]
Bra009221.gene	blue	1.06e-123	1.32437	up	1.77e-100	2.99203	up	PREDICTED: peroxidase A2 [Brassica rapa]
Bra009233.gene	blue	9.32e-64	1.81116	up	--	--	--	transcription factor TGA10 isoform X6 [Brassica napus]
Bra009261.gene	blue	1.24e-12	2.53785	up	--	--	--	PREDICTED: peptide methionine sulfoxide reductase A2 [Brassica rapa]
Bra009266.gene	blue	2.52e-96	1.61507	up	--	--	--	PREDICTED: respiratory burst oxidase homolog protein A [Brassica rapa]
Bra009280.gene	blue	3.71e-40	5.64717	up	--	--	--	RHOMBOID-like protein 3 [Brassica napus]
Bra009332.gene	blue	1.18e-32	1.33903	up	9.35e-10	2.88953	up	PREDICTED: uncharacterized protein At5g23160 [Brassica rapa]
Bra009365.gene	blue	8.49e-13	1.19062	up	2.08e-11	2.50485	up	PREDICTED: probable E3 ubiquitin-protein ligase ARI16 [Brassica rapa]
Bra009382.gene	blue	4.11e-115	1.13058	up	1.64e-33	0.740203	normal	PREDICTED: calmodulin-binding transcription activator 1 [Brassica rapa]
Bra009391.gene	blue	2.16e-20	1.29665	up	0.00707425	0.45597	normal	PREDICTED: uncharacterized protein C6C3.02c [Brassica rapa]
Bra009394.gene	blue	1.72e-11	0.896903	normal	1.01e-07	1.64587	up	PREDICTED: serine carboxypeptidase-like 19 [Brassica rapa]
Bra009473.gene	blue	5.7e-15	1.42031	up	0.0516761	1.4507	normal	PREDICTED: OTU domain-containing protein 5-A [Brassica rapa]
Bra009486.gene	blue	0.0012029	1.14157	up	--	--	--	--
Bra009487.gene	blue	1.48e-29	1.14551	up	0.722977	-0.0648613	normal	PREDICTED: cysteine-rich and transmembrane domain-containing protein A [Brassica oleracea var. oleracea]
Bra009535.gene	blue	3.96e-08	2.15509	up	--	--	--	PREDICTED: auxin-induced protein 15A [Brassica rapa]
Bra009542.gene	blue	5.03e-37	0.399941	normal	3.78e-132	1.08678	up	hypothetical protein CARUB_v10001544mg [Capsella rubella]
Bra009593.gene	blue	2.54e-58	1.00573	up	2.52e-06	-1.95028	down	PREDICTED: probable protein phosphatase 2C 66 [Brassica rapa]
Bra009640.gene	blue	5.2e-71	1.24495	up	1.02e-11	4.14866	up	PREDICTED: vacuolar cation/proton exchanger 4 isoform X3 [Brassica rapa]
Bra009743.gene	blue	1.68e-12	1.26264	up	0.0127504	0.844321	normal	PREDICTED: calcineurin B-like protein 4 [Brassica rapa]
Bra009765.gene	blue	7.25e-17	1.73819	up	0.000607954	1.38147	up	PREDICTED: CDPK-related kinase 4-like [Brassica rapa]
Bra009799.gene	blue	1.44e-08	1.02591	up	--	--	--	PREDICTED: flowering-promoting factor 1 [Brassica rapa]
Bra009875.gene	blue	1.85e-15	0.800669	normal	1.52e-25	1.75371	up	PREDICTED: probable protein phosphatase 2C 72 [Brassica rapa]
Bra009913.gene	blue	3.88e-34	2.57846	up	--	--	--	PREDICTED: MADS-box transcription factor PHERES 2 [Brassica rapa]
Bra009930.gene	blue	2.85e-161	1.28614	up	1.24e-05	0.25869	normal	PREDICTED: LOW QUALITY PROTEIN: topless-related protein 3 [Brassica rapa]
Bra009981.gene	blue	1.4e-08	-1.18382	down	0.844195	-0.0389952	normal	PREDICTED: uncharacterized protein LOC103874559 [Brassica rapa]
Bra010032.gene	blue	4.49e-30	0.570565	normal	1.09e-26	-1.15343	down	probable WRKY transcription factor 48 [Brassica rapa]
Bra010190.gene	blue	4.71e-13	1.68468	up	7.74e-12	3.25164	up	BnaCnng53280D [Brassica napus]
Bra010194.gene	blue	6.55e-07	1.12674	up	--	--	--	PREDICTED: uncharacterized protein LOC103874778 [Brassica rapa]
Bra010214.gene	blue	0	5.8379	up	--	--	--	PREDICTED: cytochrome P450 82C4 [Brassica rapa]
Bra010231.gene	blue	2.8e-93	1.09652	up	6.14e-62	1.3114	up	probable WRKY transcription factor 11 [Brassica rapa]
Bra010279.gene	blue	7.52e-23	1.95853	up	--	--	--	PREDICTED: putative F-box/LRR-repeat protein 19 [Brassica rapa]
Bra010472.gene	blue	1.02e-112	2.27372	up	1.62e-66	3.08752	up	PREDICTED: protein SRG1-like isoform X1 [Brassica rapa]
Bra010503.gene	blue	2.01e-14	1.02014	up	5.75e-09	-3.10781	down	PREDICTED: thaumatin-like protein 1b [Brassica rapa]
Bra010557.gene	blue	6.73e-15	1.06742	up	0.000614798	-0.496156	normal	PREDICTED: uncharacterized protein LOC103834974 [Brassica rapa]
Bra010586.gene	blue	8.25e-60	2.30321	up	1.32e-09	1.66863	up	BnaA08g15530D [Brassica napus]
Bra010590.gene	blue	1.1e-30	1.35514	up	--	--	--	PREDICTED: disease resistance protein TAO1-like isoform X2 [Brassica rapa]
Bra010592.gene	blue	1.18e-23	1.44289	up	--	--	--	PREDICTED: cysteine proteinase COT44-like isoform X1 [Brassica rapa]
Bra010619.gene	blue	3.61e-62	1.35225	up	1.05e-25	2.97842	up	PREDICTED: glycine-rich domain-containing protein 2 [Brassica rapa]
Bra010644.gene	blue	2.57e-08	0.948647	normal	0.00120401	1.51132	up	PREDICTED: cytochrome P450 79B1-like [Brassica rapa]
Bra010740.gene	blue	6.73e-145	1.05813	up	0.776175	0.0155196	normal	BnaC03g60030D [Brassica napus]
Bra010743.gene	blue	3.15e-30	1.11025	up	0.00293621	0.399919	normal	PREDICTED: DDB1- and CUL4-associated factor 8 [Brassica rapa]
Bra010895.gene	blue	2.82e-83	0.837405	normal	6.85e-99	3.64456	up	BnaC03g58370D [Brassica napus]
Bra010957.gene	blue	4.76e-12	1.04102	up	0.487822	0.257861	normal	PREDICTED: uncharacterized protein LOC103835414 [Brassica rapa]
Bra011019.gene	blue	1.72e-50	1.14399	up	--	--	--	hypothetical protein AT1G26255 [Arabidopsis thaliana]
Bra011026.gene	blue	4.4e-90	1.48662	up	--	--	--	PREDICTED: probable aminotransferase TAT1 [Brassica rapa]
Bra011055.gene	blue	7.47e-30	1.58001	up	--	--	--	PREDICTED: probable indole-3-pyruvate monooxygenase YUCCA8 [Brassica rapa]
Bra011187.gene	blue	1.34e-09	1.53088	up	0.216738	-0.369259	normal	PREDICTED: RING-H2 finger protein ATL14 [Brassica rapa]
Bra011195.gene	blue	9.05e-66	0.66974	normal	0.00135947	-1.25276	down	PREDICTED: counting factor 45-1-like [Brassica rapa]
Bra011237.gene	blue	2.26e-36	1.61987	up	2.69e-07	1.12082	up	transcription factor bHLH69-like [Brassica napus]
Bra011387.gene	blue	1.36e-08	0.451514	normal	2.72e-07	1.10815	up	PREDICTED: ATP-dependent 6-phosphofructokinase 6 [Brassica rapa]
Bra011438.gene	blue	6.05e-59	0.747646	normal	6.55e-05	1.31777	up	PREDICTED: peroxidase 47 [Brassica rapa]
Bra011455.gene	blue	1.71e-33	0.99599	normal	3.08e-22	1.12005	up	PREDICTED: probable ubiquitin-like-specific protease 2A isoform X2 [Brassica rapa]
Bra011478.gene	blue	0.00503268	-1.23502	down	0.0795929	-0.485591	normal	PREDICTED: zinc finger SWIM domain-containing protein 7 [Brassica rapa]
Bra011498.gene	blue	1.55e-08	1.00478	up	0.0537111	0.385943	normal	PREDICTED: uncharacterized protein LOC103841186 isoform X1 [Brassica rapa]
Bra011510.gene	blue	2.1e-19	1.14605	up	--	--	--	PREDICTED: cinnamyl alcohol dehydrogenase 5 [Brassica rapa]
Bra011514.gene	blue	3.76e-90	-1.50714	down	4.7e-22	-0.41759	normal	PREDICTED: alpha-L-fucosidase 2 [Brassica rapa]
Bra011554.gene	blue	7.76e-103	-1.74416	down	1.29e-22	-0.480228	normal	arginine decarboxylase 2 [Pringlea antiscorbutica]
Bra011555.gene	blue	2.08e-28	-1.33606	down	8.96e-29	-0.737447	normal	arginine decarboxylase 2-like [Brassica napus]
Bra011575.gene	blue	7.56e-18	2.10372	up	--	--	--	PREDICTED: actin-depolymerizing factor 9 [Brassica rapa]
Bra011582.gene	blue	1.15e-37	1.69332	up	6.32e-10	1.32895	up	PREDICTED: probable BOI-related E3 ubiquitin-protein ligase 2 [Brassica rapa]
Bra011687.gene	blue	3.47e-62	1.64047	up	0.00898738	0.330817	normal	PREDICTED: uncharacterized protein LOC103867758 [Brassica rapa]
Bra011689.gene	blue	1.27e-38	-1.9041	down	0.000199429	-0.211267	normal	PREDICTED: pheophytinase, chloroplastic [Brassica rapa]
Bra011715.gene	blue	1.07e-11	1.39452	up	0.000406952	-0.927106	normal	PREDICTED: uncharacterized protein LOC103864993 [Brassica rapa]
Bra011730.gene	blue	1.04e-10	0.811187	normal	1.71e-23	2.15557	up	PREDICTED: patatin-like protein 1 isoform X2 [Brassica rapa]
Bra011735.gene	blue	2.81e-23	0.429527	normal	3.2e-118	3.18745	up	PREDICTED: heat stress transcription factor B-1 [Brassica rapa]
Bra011752.gene	blue	5.11e-10	2.68337	up	--	--	--	PREDICTED: uncharacterized protein LOC103861371 [Brassica rapa]
Bra011807.gene	blue	3.47e-18	0.715555	normal	3.31e-14	1.12434	up	PREDICTED: putative clathrin assembly protein At4g40080 [Brassica rapa]
Bra011814.gene	blue	7.11e-14	1.29482	up	2.17e-11	2.68538	up	PREDICTED: calponin homology domain-containing protein DDB_G0272472 [Brassica rapa]
Bra011826.gene	blue	9.46e-224	3.09186	up	--	--	--	PREDICTED: TLD domain-containing protein 2 [Brassica rapa]
Bra011850.gene	blue	2.7e-50	3.41203	up	--	--	--	BnaA01g05600D [Brassica napus]
Bra011879.gene	blue	1.6e-06	-1.82582	down	0.878189	-0.046301	normal	PREDICTED: B-box zinc finger protein 20-like [Brassica rapa]
Bra011915.gene	blue	0.00137144	1.23064	up	--	--	--	BnaAnng27570D [Brassica napus]
Bra011931.gene	blue	1.16e-12	1.38981	up	--	--	--	PREDICTED: zinc finger protein ZAT12-like [Brassica rapa]
Bra011946.gene	blue	7.07e-64	-2.34144	down	2.14e-13	-0.592479	normal	PREDICTED: beta-galactosidase 8 [Brassica rapa]
Bra011972.gene	blue	8.47e-98	2.75112	up	--	--	--	PREDICTED: transcription factor FER-LIKE IRON DEFICIENCY-INDUCED TRANSCRIPTION FACTOR [Brassica rapa]
Bra012075.gene	blue	3.85e-24	0.988388	normal	3.5e-08	1.32544	up	PREDICTED: uncharacterized protein LOC103829600 [Brassica rapa]
Bra012092.gene	blue	0	1.74184	up	--	--	--	PREDICTED: UDP-glycosyltransferase 72E3 [Brassica rapa]
Bra012122.gene	blue	6.45e-29	1.23749	up	--	--	--	PREDICTED: protein RKD3-like [Brassica rapa]
Bra012131.gene	blue	7.42e-16	0.947826	normal	7.5e-08	2.47432	up	PREDICTED: mitogen-activated protein kinase kinase kinase 2 [Brassica rapa]
Bra012165.gene	blue	1.17e-19	1.73053	up	--	--	--	PREDICTED: probable N-acetyltransferase HLS1 isoform X1 [Brassica rapa]
Bra012170.gene	blue	0.00166218	1.11464	up	--	--	--	PREDICTED: F-box/kelch-repeat protein At3g18720-like [Brassica rapa]
Bra012181.gene	blue	0	3.15129	up	0.254661	0.195933	normal	U-box domain-containing protein 34-like [Brassica napus]
Bra012207.gene	blue	1.63e-49	1.48744	up	3.67e-09	-0.889872	normal	PREDICTED: uncharacterized protein LOC103829454 [Brassica rapa]
Bra012270.gene	blue	2.24e-152	2.8251	up	3.23e-07	1.72101	up	PREDICTED: indole glucosinolate O-methyltransferase 1-like [Brassica rapa]
Bra012272.gene	blue	6.8e-27	1.0131	up	0.0742919	0.522681	normal	PREDICTED: wall-associated receptor kinase 4-like [Brassica rapa]
Bra012276.gene	blue	3.23e-10	1.39126	up	--	--	--	BnaA07g37320D [Brassica napus]
Bra012405.gene	blue	2.93e-14	3.13784	up	--	--	--	BnaA07g09630D [Brassica napus]
Bra012409.gene	blue	1.22e-05	1.09845	up	--	--	--	PREDICTED: glutathione S-transferase U13-like [Brassica rapa]
Bra012422.gene	blue	9.67e-32	1.07604	up	4.52e-05	-1.14269	down	BnaC07g12800D [Brassica napus]
Bra012425.gene	blue	1.29e-56	4.34948	up	--	--	--	BnaA07g09160D [Brassica napus]
Bra012426.gene	blue	6.68e-60	3.65156	up	--	--	--	PREDICTED: uncharacterized protein LOC103829821 [Brassica rapa]
Bra012427.gene	blue	0	2.84709	up	--	--	--	BnaA07g09180D [Brassica napus]
Bra012480.gene	blue	2.35e-05	0.458379	normal	0.000119882	1.49979	up	PREDICTED: LEAF RUST 10 DISEASE-RESISTANCE LOCUS RECEPTOR-LIKE PROTEIN KINASE-like 1.1 [Brassica rapa]
Bra012524.gene	blue	0.000835787	0.665276	normal	0.00456335	2.0106	up	uncharacterized protein At4g15970-like [Brassica napus]
Bra012526.gene	blue	5.83e-82	2.88529	up	--	--	--	hypothetical protein DCAR_001295 [Daucus carota subsp. sativus]
Bra012530.gene	blue	3.56e-168	1.38597	up	2.94e-45	1.06734	up	PREDICTED: uncharacterized protein LOC103861065 isoform X1 [Brassica rapa]
Bra012534.gene	blue	5.06e-164	6.20045	up	--	--	--	PREDICTED: fe(2+) transport protein 1-like [Brassica rapa]
Bra012535.gene	blue	1.58e-39	3.62426	up	--	--	--	PREDICTED: fe(2+) transport protein 2-like [Brassica rapa]
Bra012602.gene	blue	6.76e-53	0.723186	normal	1.8e-47	2.56967	up	PREDICTED: peroxisomal (S)-2-hydroxy-acid oxidase GLO5 [Brassica rapa]
Bra012684.gene	blue	2.34e-11	1.06909	up	0.0917953	-1.21929	normal	PREDICTED: expansin-like B1 [Brassica rapa]
Bra012687.gene	blue	0	2.68336	up	0.491479	0.0705395	normal	PREDICTED: expansin-like B1 [Brassica rapa]
Bra012689.gene	blue	1.76e-54	1.07822	up	0.868392	0.0712457	normal	PREDICTED: protein SUPPRESSOR OF npr1-1, CONSTITUTIVE 1 [Brassica rapa]
Bra012767.gene	blue	6.31e-147	1.68995	up	1.95e-10	0.651426	normal	PREDICTED: uncharacterized protein LOC103860798 [Brassica rapa]
Bra012768.gene	blue	1.55e-09	1.60331	up	--	--	--	PREDICTED: protein SRC2-like [Brassica rapa]
Bra012771.gene	blue	7.83e-13	2.43264	up	--	--	--	PREDICTED: protein SRC2-like [Brassica rapa]
Bra012789.gene	blue	1.22e-12	0.827521	normal	4.95e-15	2.53117	up	PREDICTED: ribonuclease 3-like protein 3 [Brassica rapa]
Bra012938.gene	blue	0	1.4268	up	5.81e-44	-0.56637	normal	PREDICTED: ethylene-responsive transcription factor ERF104 [Brassica rapa]
Bra012944.gene	blue	3.22e-39	3.3386	up	0.231422	0.494467	normal	PREDICTED: U-box domain-containing protein 52 [Brassica rapa]
Bra012960.gene	blue	1.27e-12	1.38916	up	--	--	--	PREDICTED: NAC domain-containing protein 100 [Brassica rapa]
Bra013059.gene	blue	4.94e-117	2.12603	up	0.0625332	-1.20444	normal	PREDICTED: protein NUCLEAR FUSION DEFECTIVE 4 [Brassica rapa]
Bra013126.gene	blue	2.9e-07	-2.12916	down	0.662298	-0.187174	normal	PREDICTED: DUF21 domain-containing protein At2g14520 [Brassica rapa]
Bra013134.gene	blue	2.27e-103	1.95683	up	9.73e-19	2.73652	up	PREDICTED: probable disease resistance protein At1g59620 [Brassica rapa]
Bra013191.gene	blue	3.93e-26	-2.06463	down	2.23e-07	0.690834	normal	PREDICTED: cytochrome b561 and DOMON domain-containing protein At2g04850 [Brassica rapa]
Bra013372.gene	blue	8.84e-26	-1.90158	down	3.92e-05	-0.437466	normal	PREDICTED: putative disease resistance protein At4g19050 isoform X1 [Brassica rapa]
Bra013399.gene	blue	8.5e-14	1.6115	up	6.63e-11	2.92254	up	PREDICTED: uncharacterized protein LOC103857412 [Brassica rapa]
Bra013419.gene	blue	0	4.84541	up	--	--	--	PREDICTED: fe(2+) transport protein 1-like [Brassica rapa]
Bra013420.gene	blue	1.7e-218	3.98821	up	--	--	--	PREDICTED: fe(2+) transport protein 1-like [Brassica rapa]
Bra013422.gene	blue	1.38e-229	6.32765	up	--	--	--	PREDICTED: fe(2+) transport protein 1 [Brassica rapa]
Bra013423.gene	blue	1.73e-100	1.94044	up	2.9e-11	0.928291	normal	PREDICTED: E3 ubiquitin-protein ligase BOI [Brassica rapa]
Bra013438.gene	blue	8.8e-41	1.72916	up	--	--	--	PREDICTED: uncharacterized protein LOC103857888 [Brassica rapa]
Bra013445.gene	blue	1.78e-66	0.896261	normal	3.15e-164	1.82585	up	PREDICTED: vacuolar-sorting receptor 7 [Brassica rapa]
Bra013466.gene	blue	4.11e-90	1.24857	up	2.64e-48	1.44938	up	PREDICTED: probable UDP-arabinose 4-epimerase 3 [Brassica rapa]
Bra013470.gene	blue	4.69e-51	1.02374	up	0.937107	-0.0169766	normal	PREDICTED: calcium-binding protein CML42 [Brassica rapa]
Bra013547.gene	blue	0	2.55867	up	3.58e-28	4.01683	up	PREDICTED: protein NRT1/ PTR FAMILY 7.2-like [Brassica rapa]
Bra013628.gene	blue	5.85e-146	1.46533	up	2e-34	1.11808	up	PREDICTED: probable trehalose-phosphate phosphatase G [Brassica rapa]
Bra013634.gene	blue	1.2e-172	1.19661	up	7.23e-24	-0.516721	normal	PREDICTED: geraniol 8-hydroxylase [Brassica rapa]
Bra013646.gene	blue	7.23e-13	1.18756	up	2.04e-12	1.62844	up	PREDICTED: AT-hook motif nuclear-localized protein 2 [Brassica rapa]
Bra013681.gene	blue	2.28e-68	1.30652	up	0.472251	-0.224096	normal	BnaA01g12950D [Brassica napus]
Bra013708.gene	blue	2.29e-48	2.50046	up	--	--	--	PREDICTED: probable WRKY transcription factor 29 [Brassica rapa]
Bra013733.gene	blue	3.88e-11	1.77553	up	--	--	--	PREDICTED: subtilisin-like protease SBT2.5 isoform X2 [Brassica rapa]
Bra013740.gene	blue	0.00116059	0.404609	normal	1.22e-13	2.17425	up	PREDICTED: uncharacterized protein LOC103861518 [Brassica rapa]
Bra013756.gene	blue	2.26e-129	1.89378	up	6.1e-36	2.61065	up	PREDICTED: trehalase [Brassica rapa]
Bra013763.gene	blue	6.47e-29	1.79621	up	--	--	--	PREDICTED: uncharacterized protein LOC103861739 [Brassica rapa]
Bra013767.gene	blue	2.83e-15	1.6152	up	--	--	--	BnaCnng77670D, partial [Brassica napus]
Bra013860.gene	blue	8.2e-20	0.567434	normal	1.65e-57	1.78338	up	PREDICTED: coiled-coil domain-containing protein SCD2 isoform X2 [Brassica rapa]
Bra013862.gene	blue	1.17e-19	1.39889	up	--	--	--	PREDICTED: respiratory burst oxidase homolog protein C-like [Brassica rapa]
Bra013893.gene	blue	1.53e-14	1.10901	up	--	--	--	PREDICTED: nudix hydrolase 10 isoform X2 [Brassica rapa]
Bra013923.gene	blue	3.93e-94	3.34094	up	6.46e-13	4.58725	up	PREDICTED: xyloglucan endotransglucosylase/hydrolase protein 14 [Brassica rapa]
Bra013952.gene	blue	9.17e-11	0.612107	normal	5.79e-13	1.34824	up	PREDICTED: regulatory protein NPR2 [Brassica rapa]
Bra014086.gene	blue	2.78e-256	1.54717	up	0.739212	-0.0705603	normal	PREDICTED: lysine histidine transporter-like 8 [Brassica rapa]
Bra014088.gene	blue	2.98e-50	2.41426	up	--	--	--	BnaA08g03700D [Brassica napus]
Bra014200.gene	blue	0	1.64134	up	--	--	--	PREDICTED: peroxidase 10 [Brassica rapa]
Bra014237.gene	blue	7.65e-13	1.31439	up	0.000884262	1.05281	up	PREDICTED: receptor like protein 30-like [Brassica rapa]
Bra014375.gene	blue	1.53e-22	-1.62726	down	0.359269	0.109296	normal	PREDICTED: GDSL esterase/lipase 3-like [Brassica rapa]
Bra014416.gene	blue	4e-58	6.07913	up	--	--	--	PREDICTED: uncharacterized protein LOC103862804 [Brassica rapa]
Bra014438.gene	blue	6.14e-12	1.84564	up	--	--	--	PREDICTED: U-box domain-containing protein 33-like [Brassica rapa]
Bra014479.gene	blue	2.05e-07	-1.32279	down	0.893856	-0.0244944	normal	PREDICTED: scarecrow-like protein 22 [Brassica rapa]
Bra014593.gene	blue	1.18e-62	-1.56399	down	4.41e-20	-0.617701	normal	PREDICTED: probable plastid-lipid-associated protein 9, chloroplastic [Brassica rapa]
Bra014654.gene	blue	1.9e-47	6.91155	up	--	--	--	PREDICTED: transcription factor ORG2-like [Brassica rapa]
Bra014657.gene	blue	0	5.10692	up	6.03e-27	6.13636	up	PREDICTED: transcription factor ORG2-like [Brassica rapa]
Bra014659.gene	blue	3.34e-24	5.16194	up	2.18e-51	7.80459	up	PREDICTED: transcription factor ORG2-like [Brassica rapa]
Bra014716.gene	blue	1.47e-176	4.29118	up	4.32e-14	4.16952	up	PREDICTED: probable 2-oxoglutarate/Fe(II)-dependent dioxygenase [Brassica rapa]
Bra014725.gene	blue	9.25e-10	2.2682	up	7.89e-12	2.45628	up	PREDICTED: uncharacterized protein LOC103863142 [Brassica rapa]
Bra014771.gene	blue	7.22e-07	1.01029	up	--	--	--	PREDICTED: exocyst complex component EXO70A1 [Brassica rapa]
Bra014832.gene	blue	7.21e-17	1.25341	up	--	--	--	PREDICTED: uncharacterized protein LOC103863252 [Brassica rapa]
Bra014842.gene	blue	1.13e-146	1.40798	up	2.34e-97	3.28606	up	PREDICTED: uncharacterized protein LOC103863264 [Brassica rapa]
Bra014843.gene	blue	7.56e-60	0.976712	normal	0.00010686	1.51651	up	PREDICTED: uncharacterized protein LOC103863265 [Brassica rapa]
Bra014861.gene	blue	9.75e-26	1.97137	up	--	--	--	PREDICTED: transcriptional regulator TAC1-like [Brassica rapa]
Bra014877.gene	blue	3.8e-96	1.16559	up	1.73e-07	1.12819	up	PREDICTED: phospholipase A1-Igamma1, chloroplastic-like [Brassica rapa]
Bra014925.gene	blue	2.2e-40	2.19289	up	--	--	--	PREDICTED: ethylene-responsive transcription factor ERF098-like [Brassica rapa]
Bra014929.gene	blue	2.66e-46	0.834043	normal	1.59e-78	2.22634	up	PREDICTED: myb-related protein Myb4 [Brassica rapa]
Bra014948.gene	blue	4.83e-120	0.848343	normal	2.37e-09	-1.15619	down	PREDICTED: phosphate transporter PHO1 isoform X1 [Brassica rapa]
Bra014961.gene	blue	2.1e-10	0.579103	normal	9.61e-05	1.1581	up	PREDICTED: endo-1,3;1,4-beta-D-glucanase [Brassica rapa]
Bra014971.gene	blue	9.31e-41	3.54264	up	--	--	--	PREDICTED: transcription factor ORG3-like [Brassica rapa]
Bra015000.gene	blue	1.12e-08	1.14019	up	6.44e-11	-1.2141	down	PREDICTED: probable pectate lyase 9 [Brassica rapa]
Bra015029.gene	blue	2.11e-32	1.9465	up	1.56e-15	2.84146	up	PREDICTED: myb-related protein 305 [Brassica rapa]
Bra015048.gene	blue	0.000782158	0.496087	normal	2.59e-06	1.50635	up	BnaC07g07150D [Brassica napus]
Bra015120.gene	blue	7.98e-22	0.887005	normal	1.66e-11	1.52681	up	PREDICTED: serine/threonine-protein kinase OXI1 [Brassica rapa]
Bra015133.gene	blue	1.96e-72	1.58292	up	5.42e-74	2.43305	up	PREDICTED: protein DETOXIFICATION 6 [Brassica rapa]
Bra015169.gene	blue	7.62e-244	1.73767	up	0.66549	0.0475301	normal	PREDICTED: methylthioribose-1-phosphate isomerase [Brassica rapa]
Bra015192.gene	blue	0.00777404	1.09845	up	--	--	--	PREDICTED: uncharacterized protein LOC106326438 [Brassica oleracea var. oleracea]
Bra015193.gene	blue	1.37e-06	-1.23243	down	0.0234125	-0.434903	normal	PREDICTED: F-box protein At5g51380-like [Brassica rapa]
Bra015374.gene	blue	1.49e-11	1.02892	up	--	--	--	auxin response factor 9-like isoform X1 [Brassica napus]
Bra015379.gene	blue	1.79e-34	1.19834	up	0.000965969	0.515372	normal	PREDICTED: probable tyrosine-protein phosphatase At1g05000 isoform X1 [Brassica rapa]
Bra015417.gene	blue	4.85e-105	1.46374	up	6.01e-30	1.70347	up	PREDICTED: golgin subfamily A member 4 [Brassica rapa]
Bra015436.gene	blue	9.38e-226	1.13577	up	8.99e-163	1.26538	up	PREDICTED: callose synthase 1 [Brassica rapa]
Bra015437.gene	blue	5.48e-40	1.44473	up	3.88e-28	2.81698	up	PREDICTED: uncharacterized protein LOC103844112 [Brassica rapa]
Bra015454.gene	blue	3.82e-05	1.0006	up	--	--	--	PREDICTED: galactolipase DONGLE, chloroplastic [Brassica rapa]
Bra015460.gene	blue	1.93e-15	0.5298	normal	0.00350179	2.12794	up	PREDICTED: probable E3 ubiquitin-protein ligase ARI12 [Brassica rapa]
Bra015531.gene	blue	8.26e-20	0.368841	normal	2.56e-116	1.84232	up	PREDICTED: phospholipase A1-Igamma1, chloroplastic [Brassica rapa]
Bra015534.gene	blue	6.62e-17	1.04652	up	0.00459527	0.6882	normal	PREDICTED: probable thylakoidal processing peptidase 2, chloroplastic [Brassica rapa]
Bra015591.gene	blue	2.83e-10	1.0225	up	0.0039062	0.716509	normal	alpha-glucosidase 2-like [Brassica napus]
Bra015595.gene	blue	1.37e-76	1.41744	up	2.73e-30	2.05361	up	PREDICTED: protein TRM32-like [Brassica rapa]
Bra015596.gene	blue	6.87e-25	1.14128	up	8.8e-10	1.17005	up	PREDICTED: probable protein phosphatase 2C 4 [Brassica rapa]
Bra015599.gene	blue	7.98e-32	0.604121	normal	1.79e-17	1.88019	up	PREDICTED: hexokinase-like 1 protein [Brassica rapa]
Bra015641.gene	blue	1.16e-94	0.618384	normal	3.06e-87	-2.09569	down	PREDICTED: sulfate transporter 1.2 [Brassica rapa]
Bra015646.gene	blue	1.33e-216	1.53132	up	0.240952	-0.18568	normal	PREDICTED: transcription factor TGA7 [Brassica rapa]
Bra015666.gene	blue	1.08e-173	1.87469	up	5.46e-14	3.25618	up	PREDICTED: flotillin-like protein 3 [Brassica rapa]
Bra015667.gene	blue	5.6e-214	1.83079	up	0.0491932	-0.372117	normal	PREDICTED: uncharacterized protein LOC103832193 isoform X1 [Brassica rapa]
Bra015675.gene	blue	2.06e-05	0.546522	normal	0.00116045	1.05291	up	PREDICTED: LOW QUALITY PROTEIN: 1-aminocyclopropane-1-carboxylate oxidase 5 [Brassica rapa]
Bra015680.gene	blue	6.94e-20	1.17465	up	0.641041	-0.187483	normal	PREDICTED: receptor-like cytosolic serine/threonine-protein kinase RBK2 [Brassica rapa]
Bra015683.gene	blue	2.77e-14	1.25019	up	--	--	--	PREDICTED: probable acyl-activating enzyme 4 [Brassica rapa]
Bra015689.gene	blue	2.61e-14	1.29493	up	0.00295813	1.06608	up	PREDICTED: uncharacterized protein LOC103832169 [Brassica rapa]
Bra015693.gene	blue	4.18e-79	0.788153	normal	1.06e-12	1.13927	up	alcohol dehydrogenase class-P [Brassica rapa]
Bra015746.gene	blue	3.04e-59	1.83397	up	--	--	--	hypothetical protein AALP_AA1G346500, partial [Arabis alpina]
Bra015818.gene	blue	1.43e-41	1.77344	up	2.35e-28	2.77029	up	PREDICTED: uncharacterized protein LOC103832024 [Brassica rapa]
Bra015894.gene	blue	0	2.38539	up	--	--	--	PREDICTED: uncharacterized protein LOC103831937 [Brassica rapa]
Bra015922.gene	blue	9.43e-10	1.04056	up	2.13e-08	1.5259	up	PREDICTED: chaperone protein ClpB1 [Brassica rapa]
Bra015960.gene	blue	2.37e-52	1.65402	up	2.05e-13	-1.17027	down	PREDICTED: transcription factor BEE 3 [Brassica oleracea var. oleracea]
Bra016007.gene	blue	1.6e-195	1.09042	up	8.35e-56	3.52622	up	PREDICTED: trypsin inhibitor BvTI-like [Brassica rapa]
Bra016011.gene	blue	9.56e-142	1.74768	up	--	--	--	PREDICTED: organic cation/carnitine transporter 1 [Brassica rapa]
Bra016016.gene	blue	1.1e-37	2.50981	up	--	--	--	PREDICTED: uncharacterized protein LOC103831799 [Brassica rapa]
Bra016029.gene	blue	3.33e-21	1.61123	up	0.0764424	-0.453648	normal	PREDICTED: TMV resistance protein N-like [Brassica rapa]
Bra016031.gene	blue	4.43e-56	1.54391	up	0.750128	-0.0659454	normal	PREDICTED: nuclear transcription factor Y subunit A-3-like [Brassica rapa]
Bra016050.gene	blue	1.63e-22	1.47311	up	--	--	--	PREDICTED: putative receptor-like protein kinase At1g72540 [Brassica rapa]
Bra016120.gene	blue	1.27e-20	1.38289	up	0.000145303	1.28617	up	PREDICTED: uncharacterized protein LOC103831684 [Brassica rapa]
Bra016174.gene	blue	1.07e-19	1.09116	up	--	--	--	PREDICTED: homeobox-leucine zipper protein ATHB-X [Brassica rapa]
Bra016185.gene	blue	2.34e-47	0.852974	normal	4.15e-110	1.79877	up	PREDICTED: protein C2-DOMAIN ABA-RELATED 7 [Brassica rapa]
Bra016193.gene	blue	9.74e-50	-1.28241	down	5.01e-08	-0.245697	normal	PREDICTED: protein TIFY 7 [Brassica rapa]
Bra016205.gene	blue	4.52e-16	0.822792	normal	4.59e-18	1.33843	up	cysteine-rich receptor-like protein kinase 3 [Brassica napus]
Bra016206.gene	blue	4.48e-89	1.15382	up	7.1e-27	1.0863	up	PREDICTED: cysteine-rich receptor-like protein kinase 3 [Brassica rapa]
Bra016207.gene	blue	7.57e-101	1.33724	up	6.56e-11	0.483872	normal	PREDICTED: cysteine-rich receptor-like protein kinase 2 [Brassica rapa]
Bra016223.gene	blue	1.83e-113	-1.67093	down	6.41e-40	-0.626482	normal	PREDICTED: beta carbonic anhydrase 4 isoform X2 [Brassica rapa]
Bra016225.gene	blue	5.17e-120	1.42146	up	0.916432	0.0165728	normal	PREDICTED: potassium transporter 6 [Brassica rapa]
Bra016301.gene	blue	1.93e-57	2.33513	up	1.1e-11	2.56809	up	PREDICTED: protein kinase 2B, chloroplastic [Brassica rapa]
Bra016306.gene	blue	5.15e-34	1.21158	up	0.687602	0.0618958	normal	PREDICTED: uncharacterized protein LOC103835631 [Brassica rapa]
Bra016314.gene	blue	3.62e-70	0.917798	normal	9.2e-11	1.09684	up	PREDICTED: disease resistance protein TAO1-like [Brassica rapa]
Bra016406.gene	blue	2.76e-06	1.50983	up	--	--	--	BnaC05g39910D [Brassica napus]
Bra016432.gene	blue	3.27e-191	1.67447	up	4.08e-37	3.95208	up	PREDICTED: indole glucosinolate O-methyltransferase 4-like [Brassica rapa]
Bra016438.gene	blue	1.17e-17	2.12727	up	--	--	--	BnaA04g18370D [Brassica napus]
Bra016441.gene	blue	1.57e-80	2.61898	up	0.69033	0.121138	normal	PREDICTED: uncharacterized protein LOC103835766 [Brassica rapa]
Bra016495.gene	blue	1.33e-251	1.11624	up	6.68e-16	-0.362192	normal	PREDICTED: probable purine permease 14 [Brassica rapa]
Bra016510.gene	blue	4.19e-66	1.54511	up	--	--	--	PREDICTED: pathogenesis-related protein 5-like [Brassica rapa]
Bra016511.gene	blue	1.49e-186	2.1475	up	--	--	--	PREDICTED: pathogenesis-related protein 5-like [Brassica rapa]
Bra016515.gene	blue	7.15e-171	3.97418	up	--	--	--	PREDICTED: probable flavin-containing monooxygenase 1 [Brassica rapa]
Bra016535.gene	blue	2.29e-15	1.10292	up	--	--	--	PREDICTED: probable WRKY transcription factor 61 [Brassica rapa]
Bra016562.gene	blue	1.61e-20	1.07772	up	5.35e-17	-1.95518	down	PREDICTED: uncharacterized protein LOC103835914 [Brassica rapa]
Bra016565.gene	blue	4.35e-15	1.14904	up	0.874029	0.0387966	normal	PREDICTED: ras-related protein RABA6b [Brassica rapa]
Bra016574.gene	blue	5.17e-19	-1.33171	down	0.763214	0.0427672	normal	PREDICTED: uncharacterized protein LOC103835929 isoform X2 [Brassica rapa]
Bra016580.gene	blue	5.43e-18	0.798184	normal	5.89e-26	2.02074	up	PREDICTED: miraculin-like [Brassica rapa]
Bra016616.gene	blue	5.94e-24	1.49366	up	1.54e-05	1.28588	up	PREDICTED: VQ motif-containing protein 1-like [Brassica rapa]
Bra016621.gene	blue	4.65e-34	1.99818	up	--	--	--	PREDICTED: cytochrome P450 72C1-like [Brassica rapa]
Bra016678.gene	blue	8.38e-21	1.01636	up	2.43e-07	-0.742533	normal	PREDICTED: 21 kDa protein-like [Brassica rapa]
Bra016728.gene	blue	3.44e-96	2.08912	up	2.04e-13	2.95358	up	PREDICTED: uncharacterized protein LOC103836102 [Brassica rapa]
Bra016767.gene	blue	5.21e-07	1.58838	up	--	--	--	expansin-A7 [Brassica rapa]
Bra016813.gene	blue	1.41e-10	-1.23504	down	0.0149538	0.387775	normal	PREDICTED: arogenate dehydratase/prephenate dehydratase 1, chloroplastic [Brassica rapa]
Bra016844.gene	blue	1.59e-63	0.83077	normal	5.82e-41	2.39703	up	PREDICTED: G-type lectin S-receptor-like serine/threonine-protein kinase At1g61360 [Brassica rapa]
Bra016922.gene	blue	4.07e-13	1.74649	up	--	--	--	PREDICTED: protein MIZU-KUSSEI 1-like [Brassica rapa]
Bra016936.gene	blue	2.79e-60	1.27592	up	5.09e-10	0.748142	normal	PREDICTED: probable calcium-binding protein CML35 [Brassica rapa]
Bra016946.gene	blue	0	7.26372	up	1.42e-19	5.43197	up	PREDICTED: transcription factor bHLH100 [Brassica rapa]
Bra016967.gene	blue	2.12e-21	0.934333	normal	8.6e-11	-1.15832	down	PREDICTED: stomatal closure-related actin-binding protein 2-like [Brassica rapa]
Bra017027.gene	blue	1.27e-07	1.04025	up	0.0322942	-0.778784	normal	PREDICTED: carboxy-terminal domain RNA polymerase II polypeptide A small phosphatase 1-like [Brassica rapa]
Bra017031.gene	blue	7.51e-06	1.12203	up	--	--	--	PREDICTED: uncharacterized protein LOC103865767 isoform X1 [Brassica rapa]
Bra017033.gene	blue	5.35e-30	1.1448	up	0.00238582	0.452619	normal	PREDICTED: uncharacterized protein LOC103865765 [Brassica rapa]
Bra017061.gene	blue	5.02e-112	2.35224	up	--	--	--	PREDICTED: serine/threonine-protein kinase BIK1-like [Brassica rapa]
Bra017067.gene	blue	8.66e-16	1.25986	up	0.00291115	2.07231	up	PREDICTED: CASP-like protein 4D2 isoform X1 [Brassica rapa]
Bra017086.gene	blue	1.64e-122	1.49397	up	5.32e-33	2.70373	up	PREDICTED: MLO-like protein 12 [Brassica rapa]
Bra017097.gene	blue	1.89e-22	1.66781	up	2.15e-13	2.29823	up	PREDICTED: protein ELC-like [Brassica rapa]
Bra017111.gene	blue	7.63e-27	1.09971	up	0.000927584	1.30136	up	PREDICTED: protein LURP-one-related 8-like [Brassica rapa]
Bra017120.gene	blue	0	1.87057	up	5.81e-257	4.87917	up	PREDICTED: peroxidase C3-like [Brassica rapa]
Bra017145.gene	blue	3.92e-48	1.17801	up	0.0405904	0.470897	normal	BnaA04g21750D [Brassica napus]
Bra017157.gene	blue	2.27e-32	1.12625	up	--	--	--	PREDICTED: uncharacterized protein LOC103865628 [Brassica rapa]
Bra017185.gene	blue	1.29e-216	3.90833	up	1.09e-30	2.45413	up	PREDICTED: WAT1-related protein At2g37460-like isoform X1 [Brassica rapa]
Bra017186.gene	blue	1.25e-15	1.87538	up	3.22e-05	-1.76083	down	PREDICTED: WAT1-related protein At2g37460 [Brassica rapa]
Bra017188.gene	blue	1.97e-30	1.05061	up	0.103123	-0.571613	normal	PREDICTED: zinc finger protein ZAT11-like [Brassica rapa]
Bra017218.gene	blue	3.32e-13	0.756792	normal	0.000877408	-1.26761	down	PREDICTED: transcription factor RAX2-like [Brassica rapa]
Bra017221.gene	blue	2.08e-68	1.47009	up	5.22e-05	0.649475	normal	PREDICTED: ACT domain-containing protein ACR10 [Brassica rapa]
Bra017239.gene	blue	3.18e-31	2.64249	up	--	--	--	uncharacterized protein LOC106395202 [Brassica napus]
Bra017254.gene	blue	6.01e-13	1.49851	up	0.204182	0.47547	normal	PREDICTED: auxin-responsive protein SAUR22-like [Brassica rapa]
Bra017266.gene	blue	5.96e-56	4.1258	up	--	--	--	PREDICTED: transcription repressor OFP6 [Brassica rapa]
Bra017272.gene	blue	0	2.21218	up	7.9e-131	2.90034	up	PREDICTED: protein YLS9 [Brassica rapa]
Bra017287.gene	blue	1.15e-23	2.41341	up	--	--	--	PREDICTED: probable sucrose-phosphatase 2 [Brassica rapa]
Bra017299.gene	blue	2.55e-14	1.58328	up	--	--	--	PREDICTED: uncharacterized protein LOC103865475 isoform X1 [Brassica rapa]
Bra017301.gene	blue	4.09e-54	1.00206	up	1.95e-16	0.813548	normal	PREDICTED: putative glucuronosyltransferase PGSIP8 [Brassica rapa]
Bra017324.gene	blue	3.22e-36	1.16049	up	--	--	--	PREDICTED: AT-hook motif nuclear-localized protein 21 [Brassica rapa]
Bra017348.gene	blue	1.73e-09	1.57011	up	0.0199281	0.893322	normal	PREDICTED: serine/threonine-protein phosphatase 2A 65 kDa regulatory subunit A beta isoform-like, partial [Raphanus sativus]
Bra017509.gene	blue	5.75e-30	1.11892	up	0.061998	-0.458496	normal	PREDICTED: uncharacterized protein LOC103839556 [Brassica rapa]
Bra017544.gene	blue	7.97e-19	1.36769	up	--	--	--	PREDICTED: disease resistance protein RPS6-like isoform X1 [Brassica rapa]
Bra017568.gene	blue	5.3e-31	1.8713	up	--	--	--	PREDICTED: uncharacterized protein LOC103839621 [Brassica rapa]
Bra017583.gene	blue	2.97e-113	2.07001	up	--	--	--	PREDICTED: protein NRT1/ PTR FAMILY 5.2-like isoform X3 [Brassica rapa]
Bra017620.gene	blue	5.6e-21	1.10284	up	0.116373	0.37892	normal	PREDICTED: uncharacterized protein LOC103862313 [Brassica rapa]
Bra017637.gene	blue	4.04e-11	0.407092	normal	1.17e-101	3.61229	up	PREDICTED: D-3-phosphoglycerate dehydrogenase 1, chloroplastic-like [Brassica rapa]
Bra017752.gene	blue	1.36e-78	0.838291	normal	5.87e-46	-2.08815	down	PREDICTED: cytochrome P450 84A1-like [Brassica rapa]
Bra017800.gene	blue	4.86e-19	0.966672	normal	4.51e-08	1.07764	up	PREDICTED: heat stress transcription factor B-1-like [Brassica rapa]
Bra017831.gene	blue	1.27e-05	0.355771	normal	1.23e-18	2.24176	up	PREDICTED: LOB domain-containing protein 39-like [Brassica rapa]
Bra017856.gene	blue	1.39e-90	3.55234	up	--	--	--	PREDICTED: phosphoenolpyruvate carboxykinase [ATP]-like [Brassica rapa]
Bra017915.gene	blue	3.4e-141	1.13314	up	1.59e-59	1.5279	up	PREDICTED: scarecrow-like protein 1 [Brassica rapa]
Bra017989.gene	blue	2.66e-27	1.18903	up	4.53e-05	1.71171	up	PREDICTED: CDPK-related kinase 6 [Brassica rapa]
Bra018116.gene	blue	0	1.86644	up	7.7e-188	1.87529	up	PREDICTED: ABC transporter A family member 2 [Brassica rapa]
Bra018121.gene	blue	2.84e-27	2.05511	up	--	--	--	PREDICTED: uncharacterized protein LOC103873216 [Brassica rapa]
Bra018142.gene	blue	4.44e-10	-1.02802	down	0.0132653	-0.260074	normal	BnaCnng15150D [Brassica napus]
Bra018164.gene	blue	3.11e-33	1.35618	up	0.230978	-0.329929	normal	PREDICTED: putative receptor-like protein kinase At3g47110 isoform X1 [Brassica rapa]
Bra018223.gene	blue	1.98e-232	1.34677	up	3.4e-138	-1.33142	down	PREDICTED: transcription factor MYB48 isoform X1 [Brassica rapa]
Bra018238.gene	blue	3.81e-39	3.20814	up	--	--	--	PREDICTED: uncharacterized protein LOC103867870 [Brassica rapa]
Bra018296.gene	blue	0.00409171	1.50132	up	0.495362	0.157097	normal	PREDICTED: calmodulin-like protein 9 [Brassica rapa]
Bra018335.gene	blue	7.55e-15	1.90287	up	--	--	--	PREDICTED: LOB domain-containing protein 12 [Brassica rapa]
Bra018391.gene	blue	1.99e-188	2.57949	up	5.32e-10	2.87291	up	PREDICTED: tropinone reductase homolog At2g30670-like isoform X1 [Brassica rapa]
Bra018393.gene	blue	0	5.33391	up	--	--	--	PREDICTED: tropinone reductase homolog At2g30670-like [Brassica rapa]
Bra018394.gene	blue	1.05e-31	4.3894	up	--	--	--	BnaA05g12610D [Brassica napus]
Bra018410.gene	blue	1.24e-19	1.12444	up	0.415795	0.295108	normal	PREDICTED: protein C2-DOMAIN ABA-RELATED 1-like [Brassica rapa]
Bra018444.gene	blue	1.9e-66	3.24427	up	--	--	--	PREDICTED: ankyrin repeat-containing protein ITN1-like isoform X1 [Brassica rapa]
Bra018459.gene	blue	5.24e-13	-1.09995	down	6.63e-06	-0.431759	normal	PREDICTED: protein PHLOEM PROTEIN 2-LIKE A10-like [Brassica rapa]
Bra018479.gene	blue	1.88e-166	-1.79054	down	3.7e-62	-0.609183	normal	PREDICTED: monocopper oxidase-like protein SKU5 [Brassica rapa]
Bra018496.gene	blue	1.65e-85	1.44105	up	4.59e-83	2.11917	up	PREDICTED: putative cysteine-rich receptor-like protein kinase 39 [Brassica rapa]
Bra018524.gene	blue	1.06e-24	1.51545	up	--	--	--	PREDICTED: methylthioalkylmalate synthase 1, chloroplastic-like [Brassica rapa]
Bra018543.gene	blue	3.63e-87	0.549926	normal	0	2.16632	up	PREDICTED: glutathione S-transferase F3 [Brassica rapa]
Bra018547.gene	blue	1.6e-27	1.17825	up	0.0433969	-0.45518	normal	PREDICTED: GDSL esterase/lipase At4g10955-like [Brassica rapa]
Bra018555.gene	blue	2.73e-08	0.733856	normal	2.18e-06	1.1817	up	PREDICTED: poly [ADP-ribose] polymerase 2-like [Brassica rapa]
Bra018560.gene	blue	1.84e-07	1.0043	up	--	--	--	PREDICTED: proline-rich protein 3 [Brassica rapa]
Bra018634.gene	blue	1.2e-136	1.06557	up	0.585261	-0.210665	normal	PREDICTED: transcription factor TGA2.2 isoform X2 [Brassica rapa]
Bra018678.gene	blue	5.02e-65	1.23977	up	0.039016	0.266103	normal	PREDICTED: probable serine/threonine-protein kinase RLCKVII [Brassica rapa]
Bra018695.gene	blue	2.37e-36	1.12984	up	0.00201062	0.308922	normal	PREDICTED: cell wall / vacuolar inhibitor of fructosidase 1 [Brassica rapa]
Bra018769.gene	blue	5.56e-16	1.04575	up	--	--	--	PREDICTED: uncharacterized protein LOC103871430 isoform X1 [Brassica rapa]
Bra018771.gene	blue	1.22e-30	1.81192	up	0.00271395	-1.05	down	PREDICTED: uncharacterized protein LOC103871428 [Brassica rapa]
Bra018795.gene	blue	1.3e-86	1.15764	up	2.32e-05	-0.399526	normal	PREDICTED: methylthioribose kinase [Brassica rapa]
Bra018806.gene	blue	0	1.98148	up	0	2.99023	up	cytochrome P450 72A15-like [Brassica napus]
Bra018908.gene	blue	3.67e-64	3.22346	up	0.00117572	-1.16029	down	PREDICTED: uncharacterized protein LOC103871286 isoform X1 [Brassica rapa]
Bra018935.gene	blue	7.84e-66	0.960402	normal	1.44e-16	2.51598	up	PREDICTED: probable LRR receptor-like protein kinase At1g51890 [Brassica rapa]
Bra018945.gene	blue	0.00136079	0.341541	normal	0.00020831	1.6595	up	PREDICTED: jacalin-related lectin 18-like [Brassica rapa]
Bra018947.gene	blue	7.43e-48	1.05195	up	--	--	--	PREDICTED: jacalin-related lectin 15-like [Brassica rapa]
Bra018968.gene	blue	1.54e-25	1.20427	up	--	--	--	BnaA06g01550D [Brassica napus]
Bra018991.gene	blue	1.71e-226	3.13624	up	--	--	--	PREDICTED: probable 2-oxoglutarate-dependent dioxygenase AOP1 [Brassica rapa]
Bra019031.gene	blue	0	5.12161	up	--	--	--	PREDICTED: flavone 3&apos;-O-methyltransferase 1-like [Brassica rapa]
Bra019035.gene	blue	1.94e-69	1.27468	up	0.452124	0.172467	normal	PREDICTED: uncharacterized protein LOC103861710 [Brassica rapa]
Bra019102.gene	blue	4.32e-35	1.68715	up	--	--	--	PREDICTED: probable calcium-binding protein CML21 [Brassica rapa]
Bra019106.gene	blue	1.98e-07	0.923231	normal	0.000700947	1.02599	up	PREDICTED: COP9 signalosome complex subunit 6b-like [Brassica rapa]
Bra019117.gene	blue	2.54e-64	2.8291	up	--	--	--	PREDICTED: 1-aminocyclopropane-1-carboxylate synthase 7-like [Brassica rapa]
Bra019126.gene	blue	7.22e-50	1.60859	up	2.79e-47	4.35297	up	PREDICTED: plant intracellular Ras-group-related LRR protein 8 [Brassica rapa]
Bra019154.gene	blue	1.27e-07	1.03472	up	--	--	--	PREDICTED: transcription factor LAF1-like [Brassica rapa]
Bra019169.gene	blue	2.69e-07	1.64445	up	--	--	--	PREDICTED: zinc finger A20 and AN1 domain-containing stress-associated protein 10 [Brassica rapa]
Bra019174.gene	blue	0.000172861	0.302155	normal	3.96e-18	1.53528	up	PREDICTED: AT-hook motif nuclear-localized protein 3-like [Brassica rapa]
Bra019191.gene	blue	9.12e-108	0.976056	normal	1.29e-34	2.67383	up	PREDICTED: putative respiratory burst oxidase homolog protein G isoform X1 [Brassica rapa]
Bra019241.gene	blue	7.11e-14	2.13453	up	--	--	--	PREDICTED: 3-oxo-Delta(4,5)-steroid 5-beta-reductase-like [Brassica rapa]
Bra019243.gene	blue	6.61e-37	1.32975	up	4.12e-05	0.934444	normal	PREDICTED: 1-acylglycerol-3-phosphate O-acyltransferase [Brassica rapa]
Bra019255.gene	blue	1.31e-119	1.02952	up	0.216865	0.13758	normal	PREDICTED: auxin response factor 9 [Brassica rapa]
Bra019272.gene	blue	1.16e-38	1.48248	up	0.000436584	-0.493496	normal	PREDICTED: putative glucose-6-phosphate 1-epimerase isoform X1 [Brassica rapa]
Bra019297.gene	blue	3.88e-35	1.09611	up	0.0102118	-0.771393	normal	PREDICTED: probable WRKY transcription factor 29 [Brassica rapa]
Bra019317.gene	blue	7.47e-204	2.51002	up	--	--	--	PREDICTED: cysteine-rich receptor-like protein kinase 11 [Brassica rapa]
Bra019322.gene	blue	2.02e-14	1.02191	up	0.328014	0.156962	normal	PREDICTED: cysteine-rich receptor-like protein kinase 10 [Brassica rapa]
Bra019333.gene	blue	4.34e-09	1.06318	up	--	--	--	PREDICTED: glutamate--cysteine ligase, chloroplastic-like [Brassica rapa]
Bra019338.gene	blue	1.54e-40	1.22683	up	0.00564049	0.489632	normal	PREDICTED: mitogen-activated protein kinase kinase kinase MLK4 [Brassica rapa]
Bra019366.gene	blue	2e-296	1.20327	up	0.165574	0.0956039	normal	PREDICTED: geraniol 8-hydroxylase-like [Brassica rapa]
Bra019410.gene	blue	1.48e-15	1.18711	up	0.0329304	-0.395934	normal	PREDICTED: disease resistance protein TAO1-like isoform X1 [Brassica rapa]
Bra019518.gene	blue	4.02e-13	-1.46782	down	0.0407272	-0.263862	normal	PREDICTED: chloroplastic lipocalin isoform X1 [Brassica rapa]
Bra019593.gene	blue	4.74e-19	0.804405	normal	1.23e-24	1.87881	up	PREDICTED: CDPK-related kinase 6 [Brassica rapa]
Bra019639.gene	blue	7.9e-279	1.09563	up	0.0734263	0.169527	normal	fructose-bisphosphate aldolase 8, cytosolic-like [Brassica napus]
Bra019668.gene	blue	4.04e-32	1.02917	up	--	--	--	PREDICTED: uncharacterized protein LOC103872120 [Brassica rapa]
Bra019685.gene	blue	3.99e-17	1.09327	up	2.75e-18	2.53894	up	PREDICTED: probable fucosyltransferase 7 [Brassica rapa]
Bra019690.gene	blue	1.29e-16	0.6239	normal	2.19e-33	1.34104	up	PREDICTED: phosphate transporter PHO1 homolog 3 isoform X1 [Brassica rapa]
Bra019705.gene	blue	5.8e-11	1.29345	up	--	--	--	PREDICTED: probable inactive purple acid phosphatase 1 [Brassica rapa]
Bra019719.gene	blue	9.4e-15	0.909202	normal	1.46e-10	2.32491	up	PREDICTED: uncharacterized protein LOC103872057 [Brassica rapa]
Bra019774.gene	blue	4.42e-153	3.51946	up	--	--	--	PREDICTED: glyoxylate/hydroxypyruvate reductase HPR3-like [Brassica rapa]
Bra019775.gene	blue	3.12e-08	1.2892	up	--	--	--	PREDICTED: expansin-A7-like [Brassica rapa]
Bra019809.gene	blue	1.32e-209	1.53323	up	--	--	--	PREDICTED: cytochrome P450 71B7-like [Brassica rapa]
Bra019826.gene	blue	4.88e-82	0.941374	normal	0.000439325	1.4796	up	PREDICTED: uncharacterized protein LOC103871942 isoform X1 [Brassica rapa]
Bra019836.gene	blue	5.47e-16	0.934556	normal	1.54e-07	1.04316	up	PREDICTED: starch synthase 3, chloroplastic/amyloplastic [Brassica rapa]
Bra019890.gene	blue	1.03e-07	1.24962	up	--	--	--	PREDICTED: serine/threonine-protein kinase SRK2B-like isoform X2 [Brassica oleracea var. oleracea]
Bra019954.gene	blue	1.59e-30	2.71678	up	--	--	--	uncharacterized protein LOC106351166 [Brassica napus]
Bra019971.gene	blue	7.94e-164	1.43996	up	3.5e-30	0.964305	normal	PREDICTED: receptor-like protein kinase HAIKU2 [Brassica rapa]
Bra020014.gene	blue	0	2.49938	up	0.000447495	0.508227	normal	PREDICTED: germin-like protein subfamily 2 member 1 [Brassica rapa]
Bra020021.gene	blue	1.59e-15	2.0534	up	--	--	--	PREDICTED: cinnamoyl-CoA reductase 1-like [Brassica rapa]
Bra020033.gene	blue	6.42e-107	2.51457	up	--	--	--	PREDICTED: uncharacterized protein LOC103851266 [Brassica rapa]
Bra020047.gene	blue	1.17e-59	1.15114	up	9.03e-08	-0.474605	normal	PREDICTED: aspartate aminotransferase, cytoplasmic isozyme 1 [Brassica rapa]
Bra020059.gene	blue	3.34e-20	1.40504	up	0.766729	0.140824	normal	BnaA02g04440D [Brassica napus]
Bra020196.gene	blue	1.22e-34	2.36007	up	1.35e-10	2.89789	up	PREDICTED: probable WRKY transcription factor 38 [Brassica rapa]
Bra020197.gene	blue	4.45e-06	0.836107	normal	0.0019961	2.26219	up	BnaA02g05730D [Brassica napus]
Bra020198.gene	blue	3.83e-29	5.14026	up	--	--	--	PREDICTED: stress-response A/B barrel domain-containing protein At5g22580-like [Brassica rapa]
Bra020223.gene	blue	4.19e-56	2.13282	up	--	--	--	BnaA02g06040D [Brassica napus]
Bra020224.gene	blue	1.75e-48	5.79417	up	--	--	--	PREDICTED: zinc finger protein STOP1 homolog [Brassica oleracea var. oleracea]
Bra020231.gene	blue	2.71e-62	1.7703	up	--	--	--	PREDICTED: P-loop NTPase domain-containing protein LPA1 homolog 1-like [Brassica rapa]
Bra020289.gene	blue	4.03e-120	1.05675	up	8.68e-47	-2.17349	down	PREDICTED: transcription factor MYB59-like isoform X2 [Brassica rapa]
Bra020360.gene	blue	3.76e-110	1.50239	up	4.11e-16	1.44091	up	PREDICTED: U-box domain-containing protein 4 [Brassica rapa]
Bra020375.gene	blue	1.88e-13	1.24158	up	--	--	--	PREDICTED: protein NETWORKED 4A-like [Brassica rapa]
Bra020438.gene	blue	2.48e-41	2.12037	up	7.58e-05	2.68687	up	PREDICTED: uncharacterized protein LOC103851707 [Brassica rapa]
Bra020466.gene	blue	0.000338703	1.12984	up	--	--	--	PREDICTED: uncharacterized protein LOC106325818 [Brassica oleracea var. oleracea]
Bra020483.gene	blue	0.00698558	-1.169	down	0.789287	-0.108083	normal	--
Bra020564.gene	blue	3.25e-51	0.964985	normal	3.05e-38	1.25127	up	PREDICTED: calmodulin-binding protein 60 G-like isoform X1 [Brassica rapa]
Bra020576.gene	blue	5.24e-15	0.761294	normal	5.05e-16	1.20154	up	PREDICTED: uncharacterized protein LOC103854672 [Brassica rapa]
Bra020584.gene	blue	0.00163892	0.531627	normal	0.000389274	1.10169	up	PREDICTED: protein ALWAYS EARLY 1-like [Brassica rapa]
Bra020591.gene	blue	5.96e-113	1.84902	up	1.11e-15	1.17505	up	PREDICTED: E3 ubiquitin-protein ligase ATL31-like [Brassica rapa]
Bra020605.gene	blue	2.28e-187	1.06319	up	0.00216058	-0.245896	normal	PREDICTED: bifunctional L-3-cyanoalanine synthase/cysteine synthase D2 [Brassica rapa]
Bra020624.gene	blue	7.89e-42	1.15696	up	--	--	--	PREDICTED: transcription factor MYB108-like [Brassica rapa]
Bra020703.gene	blue	1.63e-79	2.82036	up	--	--	--	PREDICTED: glutamate receptor 1.2-like [Brassica rapa]
Bra020800.gene	blue	1.3e-62	-1.32457	down	0.00668328	-0.134208	normal	PREDICTED: pectin acetylesterase 12 [Brassica rapa]
Bra020814.gene	blue	2.25e-31	1.13362	up	0.00212099	0.844072	normal	probable WRKY transcription factor 29 [Brassica rapa]
Bra020815.gene	blue	0.00312994	1.01984	up	--	--	--	--
Bra020836.gene	blue	1.46e-211	1.02429	up	0.517151	-0.0284491	normal	PREDICTED: cytochrome P450 71A1-like [Brassica rapa]
Bra020915.gene	blue	1.09e-23	0.454602	normal	2.52e-26	2.78968	up	PREDICTED: reticuline oxidase-like protein [Brassica rapa]
Bra020917.gene	blue	5.43e-19	1.26974	up	--	--	--	PREDICTED: probable UDP-arabinose 4-epimerase 3 [Brassica rapa]
Bra021033.gene	blue	3.57e-59	2.49522	up	--	--	--	PREDICTED: transcription factor MYB39-like [Brassica rapa]
Bra021071.gene	blue	6.26e-05	0.533701	normal	1.93e-17	2.30486	up	PREDICTED: uncharacterized protein LOC103833990 isoform X2 [Brassica rapa]
Bra021114.gene	blue	4.9e-11	1.79548	up	0.0136275	-0.938489	normal	PREDICTED: NAC transcription factor 56-like [Brassica rapa]
Bra021164.gene	blue	5.05e-106	1.36903	up	0.000499493	1.04109	up	PREDICTED: probable isoaspartyl peptidase/L-asparaginase 2 [Brassica rapa]
Bra021170.gene	blue	2.76e-149	1.42694	up	3.37e-59	1.33465	up	BnaC01g44570D [Brassica napus]
Bra021202.gene	blue	7.5e-27	1.26472	up	0.0586452	-0.316256	normal	PREDICTED: probable protein phosphatase 2C 41 [Brassica rapa]
Bra021230.gene	blue	1.5e-21	1.47399	up	--	--	--	PREDICTED: serine carboxypeptidase-like 33 [Brassica rapa]
Bra021322.gene	blue	6.03e-118	0.683506	normal	6.49e-122	1.1406	up	PREDICTED: linoleate 9S-lipoxygenase 1 [Brassica rapa]
Bra021367.gene	blue	6.89e-09	1.09469	up	--	--	--	PREDICTED: vesicle transport protein GOT1B [Brassica rapa]
Bra021385.gene	blue	6.12e-96	1.20876	up	7.7e-09	-0.566886	normal	PREDICTED: putative gamma-glutamylcyclotransferase At3g02910 [Brassica rapa]
Bra021401.gene	blue	3.29e-77	2.88466	up	--	--	--	PREDICTED: ethylene-responsive transcription factor ERF071 [Brassica rapa]
Bra021404.gene	blue	4.16e-08	1.09374	up	--	--	--	PREDICTED: RING-H2 finger protein ATL5-like [Brassica rapa]
Bra021433.gene	blue	1.98e-67	1.04472	up	9.75e-45	3.64618	up	PREDICTED: LOB domain-containing protein 41-like [Brassica rapa]
Bra021456.gene	blue	1.04e-13	1.92049	up	--	--	--	PREDICTED: probable glutathione peroxidase 4 [Brassica rapa]
Bra021491.gene	blue	1.93e-69	1.26076	up	2.38e-06	1.3531	up	PREDICTED: IQ domain-containing protein IQM2-like [Brassica rapa]
Bra021492.gene	blue	0	5.36286	up	--	--	--	PREDICTED: feruloyl CoA ortho-hydroxylase 1-like [Brassica rapa]
Bra021537.gene	blue	2.76e-82	1.43395	up	2.31e-118	4.00743	up	PREDICTED: dormancy-associated protein homolog 4-like [Brassica rapa]
Bra021546.gene	blue	1.8e-10	0.460641	normal	2.31e-11	1.77348	up	PREDICTED: uncharacterized protein LOC103842171 [Brassica rapa]
Bra021551.gene	blue	2.6e-94	-1.49665	down	2.7e-12	-0.399006	normal	PREDICTED: protein STRUBBELIG-RECEPTOR FAMILY 7-like [Brassica rapa]
Bra021582.gene	blue	3.64e-09	-1.66966	down	2.35e-07	-0.659935	normal	PREDICTED: peptide-N4-(N-acetyl-beta-glucosaminyl)asparagine amidase A-like [Brassica rapa]
Bra021687.gene	blue	4.73e-29	-2.12706	down	0.000230888	-0.460953	normal	PREDICTED: serine/threonine-protein kinase EDR1 isoform X1 [Brassica rapa]
Bra021711.gene	blue	8.3e-16	1.98885	up	--	--	--	PREDICTED: transcription factor bHLH10 isoform X1 [Brassica rapa]
Bra021732.gene	blue	5.43e-05	1.19928	up	--	--	--	PREDICTED: uncharacterized protein LOC103865139 [Brassica rapa]
Bra021746.gene	blue	1.1e-45	2.36124	up	1.28e-15	-2.14875	down	PREDICTED: receptor-like protein 12 [Brassica rapa]
Bra021755.gene	blue	1.77e-33	0.828744	normal	1.33e-38	1.67105	up	PREDICTED: probable poly(ADP-ribose) glycohydrolase 2 isoform X1 [Brassica rapa]
Bra021815.gene	blue	6.46e-51	-1.49281	down	7.48e-11	-0.367973	normal	PREDICTED: beta-glucosidase 33 [Brassica rapa]
Bra021965.gene	blue	1.38e-233	1.55897	up	9.28e-95	-1.28633	down	abscisic acid 8&apos;-hydroxylase 3-like [Brassica napus]
Bra022030.gene	blue	6.17e-38	1.49055	up	0.482792	-0.104989	normal	PREDICTED: uncharacterized protein LOC103853698 [Brassica rapa]
Bra022107.gene	blue	2.4e-11	1.23728	up	0.000822301	-0.740842	normal	PREDICTED: GATA transcription factor 27 [Brassica rapa]
Bra022142.gene	blue	2.96e-80	3.159	up	2.41e-32	4.51306	up	PREDICTED: tonoplast dicarboxylate transporter-like [Brassica rapa]
Bra022154.gene	blue	2.57e-10	1.03517	up	--	--	--	BnaA02g25690D [Brassica napus]
Bra022173.gene	blue	1.29e-10	1.41725	up	--	--	--	PREDICTED: cyclin-A1-2-like [Brassica rapa]
Bra022179.gene	blue	7.49e-39	1.43619	up	--	--	--	PREDICTED: probable protein phosphatase 2C 41 isoform X1 [Brassica rapa]
Bra022332.gene	blue	0.000588314	1.07041	up	--	--	--	LOW QUALITY PROTEIN: uncharacterized protein LOC106363340 [Brassica napus]
Bra022378.gene	blue	4.06e-160	1.40473	up	3.77e-98	2.08252	up	PREDICTED: flavonol synthase/flavanone 3-hydroxylase [Brassica rapa]
Bra022391.gene	blue	0.000164882	1.36425	up	--	--	--	PREDICTED: cyclin-dependent kinase inhibitor 6-like [Brassica rapa]
Bra022418.gene	blue	1.44e-20	0.322502	normal	2.12e-230	3.16253	up	PREDICTED: probable cysteine protease RD21C [Brassica rapa]
Bra022473.gene	blue	9.53e-14	0.954451	normal	1.27e-07	1.17268	up	PREDICTED: enoyl-CoA delta isomerase 1, peroxisomal [Brassica rapa]
Bra022474.gene	blue	1.32e-73	1.5127	up	--	--	--	PREDICTED: uncharacterized protein LOC106326362 [Brassica oleracea var. oleracea]
Bra022528.gene	blue	4.91e-09	1.13386	up	4.56e-05	1.04759	up	PREDICTED: alpha-taxilin-like isoform X2 [Brassica rapa]
Bra022612.gene	blue	6.67e-35	1.06798	up	3.57e-14	-1.13122	down	PREDICTED: probable WRKY transcription factor 27 [Brassica rapa]
Bra022614.gene	blue	5.73e-07	1.09135	up	--	--	--	PREDICTED: ABC transporter G family member 8 [Brassica rapa]
Bra022630.gene	blue	7.32e-146	1.8642	up	--	--	--	PREDICTED: RING-H2 finger protein ATL20 [Brassica rapa]
Bra022741.gene	blue	1.54e-08	1.08252	up	--	--	--	PREDICTED: autophagy-related protein 18f [Brassica rapa]
Bra022768.gene	blue	1.99e-06	0.510216	normal	2.24e-07	1.46733	up	PREDICTED: internal alternative NAD(P)H-ubiquinone oxidoreductase A2, mitochondrial isoform X1 [Brassica rapa]
Bra022861.gene	blue	2.54e-13	1.10911	up	0.537338	-0.225808	normal	PREDICTED: ras-related protein RABA5d-like [Brassica rapa]
Bra022898.gene	blue	2.08e-29	2.71108	up	1.75e-19	-3.36154	down	PREDICTED: cytochrome b5 [Brassica rapa]
Bra022971.gene	blue	5.11e-13	2.09185	up	--	--	--	PREDICTED: uncharacterized protein LOC106337437 [Brassica oleracea var. oleracea]
Bra022995.gene	blue	1.13e-12	3.31554	up	--	--	--	PREDICTED: verprolin [Raphanus sativus]
Bra023007.gene	blue	4.24e-05	0.669629	normal	2.68e-08	2.4391	up	AT-hook motif nuclear-localized protein 21 [Brassica napus]
Bra023009.gene	blue	8.79e-52	0.873409	normal	2.98e-23	5.79792	up	BnaA03g56430D [Brassica napus]
Bra023041.gene	blue	1.98e-36	2.14113	up	4.03e-06	2.00258	up	PREDICTED: RING-H2 finger protein ATL70-like [Brassica rapa]
Bra023042.gene	blue	2.81e-06	1.11131	up	--	--	--	PREDICTED: RING-H2 finger protein ATL70-like [Brassica rapa]
Bra023048.gene	blue	1.71e-20	1.97887	up	--	--	--	HVA22-like protein j [Brassica napus]
Bra023055.gene	blue	2.35e-05	1.64092	up	--	--	--	PREDICTED: auxin-induced protein 15A-like [Brassica rapa]
Bra023063.gene	blue	1.24e-23	0.645757	normal	3.48e-24	1.47253	up	PREDICTED: probable LRR receptor-like serine/threonine-protein kinase RKF3 [Brassica rapa]
Bra023122.gene	blue	1.85e-142	1.22669	up	2.43e-63	3.61408	up	PREDICTED: reticuline oxidase-like protein [Brassica rapa]
Bra023169.gene	blue	1.49e-149	1.13745	up	2.3e-57	-0.846539	normal	PREDICTED: bifunctional aspartokinase/homoserine dehydrogenase 1, chloroplastic [Brassica rapa]
Bra023211.gene	blue	2.19e-29	1.4925	up	0.000279475	1.77158	up	probable WRKY transcription factor 62 [Brassica napus]
Bra023248.gene	blue	7.85e-22	1.12617	up	8.57e-10	-0.881621	normal	PREDICTED: LOW QUALITY PROTEIN: glycerol-3-phosphate acyltransferase, chloroplastic [Brassica rapa]
Bra023297.gene	blue	8.29e-16	0.674922	normal	7.96e-47	2.79797	up	BnaC05g51310D [Brassica napus]
Bra023317.gene	blue	3.42e-14	-1.65589	down	0.312398	-0.123945	normal	PREDICTED: transcription factor HY5-like [Brassica rapa]
Bra023404.gene	blue	4.73e-08	1.57601	up	--	--	--	PREDICTED: ethylene-responsive transcription factor ERF113-like [Brassica rapa]
Bra023440.gene	blue	6.5e-28	1.81235	up	--	--	--	BnaCnng78540D [Brassica napus]
Bra023457.gene	blue	2.59e-42	1.73468	up	--	--	--	uncharacterized protein LOC18017194 [Eutrema salsugineum]
Bra023460.gene	blue	5.96e-16	1.27842	up	--	--	--	PREDICTED: BAG family molecular chaperone regulator 2-like [Brassica rapa]
Bra023565.gene	blue	1.5e-10	1.4038	up	--	--	--	PREDICTED: shikimate O-hydroxycinnamoyltransferase [Brassica rapa]
Bra023573.gene	blue	9.41e-82	0.867275	normal	3.06e-57	-2.69808	down	PREDICTED: glutamine synthetase cytosolic isozyme 1-4-like [Brassica rapa]
Bra023579.gene	blue	5.34e-22	5.17892	up	--	--	--	PREDICTED: glutathione S-transferase DHAR3, chloroplastic-like [Brassica rapa]
Bra023614.gene	blue	5.42e-21	1.11441	up	0.000208921	-0.560319	normal	PREDICTED: uncharacterized protein LOC103851103 [Brassica rapa]
Bra023635.gene	blue	4.07e-74	1.58684	up	--	--	--	PREDICTED: AAA-ATPase At5g17760-like [Brassica rapa]
Bra023637.gene	blue	5.21e-48	1.79646	up	--	--	--	PREDICTED: transcription factor MYB21-like [Brassica rapa]
Bra023648.gene	blue	3.88e-292	2.21146	up	--	--	--	PREDICTED: probable disease resistance protein RPP1 [Brassica rapa]
Bra023649.gene	blue	0	2.59643	up	--	--	--	disease resistance protein [Brassica rapa subsp. pekinensis]
Bra023669.gene	blue	2.3e-22	0.843109	normal	8.91e-05	1.37408	up	PREDICTED: NAC domain-containing protein 92-like [Brassica rapa]
Bra023672.gene	blue	1.48e-06	-2.3988	down	0.0884528	-0.397733	normal	PREDICTED: disease resistance protein TAO1-like [Brassica oleracea var. oleracea]
Bra023710.gene	blue	2.13e-07	1.1971	up	0.478359	0.253292	normal	PREDICTED: disease resistance protein TAO1-like isoform X1 [Brassica rapa]
Bra023722.gene	blue	2.62e-159	3.29433	up	--	--	--	PREDICTED: uncharacterized protein LOC103833648 [Brassica rapa]
Bra023741.gene	blue	0.00121224	0.61283	normal	0.00240461	1.31237	up	PREDICTED: pre-mRNA-splicing factor SLU7-like [Brassica rapa]
Bra023742.gene	blue	1.88e-99	1.05274	up	--	--	--	PREDICTED: myb-related protein Myb4-like [Brassica rapa]
Bra023746.gene	blue	0.000121042	1.16747	up	--	--	--	PREDICTED: ethylene-responsive transcription factor 1B-like [Brassica rapa]
Bra023756.gene	blue	1.71e-140	1.27071	up	--	--	--	PREDICTED: ethylene receptor 2 [Brassica rapa]
Bra023785.gene	blue	3.63e-09	1.21284	up	0.835284	0.0643803	normal	BnaA09g20340D [Brassica napus]
Bra023847.gene	blue	1.73e-60	1.22358	up	9.32e-10	0.546583	normal	PREDICTED: probable protein S-acyltransferase 20 [Brassica rapa]
Bra023875.gene	blue	4.06e-42	3.20093	up	--	--	--	PREDICTED: uncharacterized protein LOC103835105 [Brassica rapa]
Bra023884.gene	blue	1.16e-35	1.64429	up	1.05e-10	1.47387	up	PREDICTED: protein SRG1-like [Brassica rapa]
Bra023901.gene	blue	1.59e-05	1.48771	up	--	--	--	BnaC02g41840D [Brassica napus]
Bra023914.gene	blue	3.14e-17	0.710226	normal	9.71e-18	1.65763	up	PREDICTED: uncharacterized protein LOC103835574 [Brassica rapa]
Bra023940.gene	blue	7.43e-43	1.12542	up	0.0638943	-0.230626	normal	PREDICTED: protein NDR1-like [Brassica rapa]
Bra023978.gene	blue	5.1e-24	-1.86825	down	0.0174166	-0.302011	normal	putative glutathione peroxidase 7, chloroplastic [Brassica napus]
Bra023984.gene	blue	3.88e-46	-1.44237	down	8.06e-12	-0.31675	normal	PREDICTED: monogalactosyldiacylglycerol synthase 1, chloroplastic isoform X1 [Brassica rapa]
Bra024014.gene	blue	8.57e-13	-1.73502	down	0.0366836	-0.346843	normal	PREDICTED: protein AIG2 [Brassica rapa]
Bra024038.gene	blue	6.19e-10	-1.25527	down	0.00043575	-0.435208	normal	PREDICTED: heptahelical transmembrane protein 2-like isoform X2 [Brassica rapa]
Bra024054.gene	blue	3.52e-43	1.43059	up	--	--	--	PREDICTED: putative F-box/LRR-repeat protein 19 [Brassica rapa]
Bra024100.gene	blue	0	2.77015	up	--	--	--	PREDICTED: ATPase 2, plasma membrane-type-like isoform X2 [Brassica rapa]
Bra024101.gene	blue	0	2.80845	up	--	--	--	PREDICTED: ATPase 2, plasma membrane-type-like [Brassica rapa]
Bra024118.gene	blue	7.79e-16	1.74929	up	0.00907996	-0.744464	normal	PREDICTED: choline monooxygenase, chloroplastic isoform X2 [Brassica rapa]
Bra024201.gene	blue	7.35e-08	1.33165	up	--	--	--	PREDICTED: uncharacterized protein LOC103861834 [Brassica rapa]
Bra024248.gene	blue	8.99e-10	-2.15746	down	0.258263	-0.315543	normal	BnaA06g23060D [Brassica napus]
Bra024257.gene	blue	1.58e-69	1.54146	up	0.48344	0.0694188	normal	PREDICTED: SAL2 phosphatase [Brassica rapa]
Bra024263.gene	blue	2.77e-28	1.32395	up	9.13e-16	1.44897	up	PREDICTED: NAC domain-containing protein 82 [Brassica rapa]
Bra024268.gene	blue	4.76e-47	2.92129	up	--	--	--	PREDICTED: peroxidase 70 [Brassica rapa]
Bra024278.gene	blue	1.44e-56	1.09452	up	2.45e-31	1.2322	up	uncharacterized protein LOC106348070 [Brassica napus]
Bra024328.gene	blue	1.57e-84	1.41233	up	4.99e-107	4.10316	up	PREDICTED: probable WRKY transcription factor 51 isoform X1 [Brassica rapa]
Bra024333.gene	blue	1.96e-161	1.34751	up	0.0170323	0.242972	normal	PREDICTED: flotillin-like protein 3 [Brassica rapa]
Bra024335.gene	blue	2.92e-69	1.02158	up	0.0775367	0.175565	normal	PREDICTED: elicitor peptide 1 [Brassica rapa]
Bra024336.gene	blue	1.55e-28	1.17221	up	4.63e-09	0.909563	normal	BnaA06g23840D [Brassica napus]
Bra024393.gene	blue	5.35e-27	1.50497	up	7.37e-08	2.24116	up	PREDICTED: putative U-box domain-containing protein 50 [Brassica rapa]
Bra024479.gene	blue	2.29e-146	2.1342	up	--	--	--	PREDICTED: cytochrome P450 84A1-like [Brassica rapa]
Bra024526.gene	blue	3.44e-59	1.36912	up	0.0176662	0.339835	normal	PREDICTED: transcription factor MYB3 [Brassica rapa]
Bra024558.gene	blue	2.94e-33	1.7137	up	0.00491852	-0.607263	normal	PREDICTED: multicopper oxidase LPR1 [Brassica rapa]
Bra024666.gene	blue	2.52e-81	0.685255	normal	8.26e-36	1.19525	up	PREDICTED: uncharacterized protein LOC103840674 [Brassica rapa]
Bra024675.gene	blue	3.06e-09	0.659286	normal	1.76e-06	-2.12384	down	PREDICTED: uncharacterized protein LOC103840659 [Brassica rapa]
Bra024822.gene	blue	5.39e-11	1.12356	up	0.180101	0.29904	normal	PREDICTED: LOW QUALITY PROTEIN: F-box protein PP2-B10-like [Brassica rapa]
Bra024856.gene	blue	4.02e-16	2.18586	up	--	--	--	PREDICTED: vacuolar iron transporter 1-like [Brassica rapa]
Bra024864.gene	blue	3.74e-295	1.34449	up	9.41e-126	1.52366	up	PREDICTED: nudix hydrolase 17, mitochondrial [Brassica rapa]
Bra024901.gene	blue	6.21e-12	0.616062	normal	1.58e-06	1.14419	up	PREDICTED: amino-acid permease BAT1 [Brassica rapa]
Bra024931.gene	blue	0.0089203	1.67157	up	--	--	--	PREDICTED: 14.7 kDa heat shock protein [Brassica rapa]
Bra024932.gene	blue	3.2e-64	7.28797	up	--	--	--	BnaA06g35430D [Brassica napus]
Bra024965.gene	blue	1.95e-11	1.08227	up	1.38e-11	2.60342	up	PREDICTED: probable receptor-like protein kinase At5g47070 [Brassica rapa]
Bra025095.gene	blue	5.89e-22	1.72698	up	--	--	--	PREDICTED: protein PHLOEM PROTEIN 2-LIKE A6 [Brassica rapa]
Bra025096.gene	blue	7.49e-10	0.988331	normal	3.25e-24	3.48993	up	PREDICTED: uncharacterized protein LOC103827819 [Brassica rapa]
Bra025109.gene	blue	2.71e-52	1.63452	up	--	--	--	PREDICTED: haloacid dehalogenase-like hydrolase domain-containing protein 3 [Brassica rapa]
Bra025168.gene	blue	2.07e-48	1.25487	up	0.894342	0.0170549	normal	PREDICTED: uncharacterized protein LOC103875340 [Brassica rapa]
Bra025169.gene	blue	2.2e-101	1.75938	up	5.22e-27	3.24596	up	BnaA06g33280D [Brassica napus]
Bra025214.gene	blue	1.21e-133	2.26697	up	--	--	--	PREDICTED: protein DETOXIFICATION 29 [Brassica rapa]
Bra025251.gene	blue	0	1.45713	up	--	--	--	PREDICTED: F-box/kelch-repeat protein At3g27150 [Brassica rapa]
Bra025264.gene	blue	2.7e-36	1.69495	up	0.0273659	0.7552	normal	hypothetical protein CDL15_Pgr005652 [Punica granatum]
Bra025287.gene	blue	2.28e-165	1.75801	up	8.65e-06	0.361077	normal	PREDICTED: uncharacterized protein LOC103875204 [Brassica rapa]
Bra025325.gene	blue	5.83e-153	1.0819	up	2.93e-24	-0.555723	normal	PREDICTED: probable galacturonosyltransferase-like 10 [Brassica rapa]
Bra025343.gene	blue	3.98e-106	2.25554	up	--	--	--	AAA-ATPase At3g28570, mitochondrial-like [Brassica napus]
Bra025344.gene	blue	1.15e-91	2.21895	up	--	--	--	PREDICTED: AAA-ATPase At3g28580-like [Brassica rapa]
Bra025403.gene	blue	9.79e-37	1.39436	up	2.3e-30	2.53046	up	PREDICTED: phenolic glucoside malonyltransferase 2-like [Brassica rapa]
Bra025407.gene	blue	1.23e-180	4.82528	up	--	--	--	PREDICTED: uncharacterized protein LOC103875065 [Brassica rapa]
Bra025411.gene	blue	5.4e-12	1.25539	up	--	--	--	PREDICTED: truncated transcription factor CAULIFLOWER A [Brassica rapa]
Bra025433.gene	blue	1.09e-35	2.56127	up	--	--	--	PREDICTED: LEAF RUST 10 DISEASE-RESISTANCE LOCUS RECEPTOR-LIKE PROTEIN KINASE-like 1.3 [Brassica rapa]
Bra025481.gene	blue	4.05e-08	0.266499	normal	1.3e-52	2.25669	up	PREDICTED: DJ-1 protein homolog E [Brassica rapa]
Bra025636.gene	blue	5.35e-132	1.51665	up	3.3e-28	1.85938	up	PREDICTED: plant cysteine oxidase 2 [Brassica rapa]
Bra025643.gene	blue	3.18e-94	1.46297	up	9.89e-16	1.1064	up	PREDICTED: uncharacterized protein LOC103863916 [Brassica rapa]
Bra025692.gene	blue	9.2e-11	1.09503	up	--	--	--	BnaA06g38480D [Brassica napus]
Bra025693.gene	blue	8.28e-34	1.33765	up	--	--	--	BnaA06g13050D [Brassica napus]
Bra025704.gene	blue	8.62e-109	2.95119	up	--	--	--	PREDICTED: germin-like protein subfamily T member 2 [Brassica rapa]
Bra025747.gene	blue	3.03e-50	0.575986	normal	0	3.4979	up	PREDICTED: uncharacterized protein LOC103872757 [Brassica rapa]
Bra025760.gene	blue	1.04e-61	-1.13732	down	0.0918478	-0.0885258	normal	jacalin-related lectin 3-like [Brassica napus]
Bra025790.gene	blue	5.58e-32	1.15913	up	5.15e-22	-1.57372	down	PREDICTED: uncharacterized protein LOC103872809 [Brassica rapa]
Bra025795.gene	blue	6.92e-11	0.751314	normal	1.77e-09	1.72586	up	PREDICTED: SKP1-like protein 4 [Brassica rapa]
Bra025796.gene	blue	1.7e-29	1.25132	up	--	--	--	BnaAnng33720D, partial [Brassica napus]
Bra025798.gene	blue	0	1.33363	up	4.89e-11	0.762991	normal	PREDICTED: CO(2)-response secreted protease isoform X1 [Brassica rapa]
Bra025802.gene	blue	1.32e-50	1.53745	up	3.92e-30	1.64587	up	PREDICTED: uncharacterized protein LOC103872819 [Brassica rapa]
Bra025805.gene	blue	9.63e-19	1.28281	up	0.0392277	0.638812	normal	probable prolyl 4-hydroxylase 3 [Brassica napus]
Bra025816.gene	blue	1.02e-198	1.15816	up	2.04e-12	-1.89549	down	PREDICTED: prolyl endopeptidase [Brassica rapa]
Bra025866.gene	blue	6.7e-08	0.48063	normal	5.89e-12	1.18221	up	PREDICTED: uncharacterized protein LOC103872896 [Brassica rapa]
Bra025869.gene	blue	4.16e-07	-1.23766	down	8.74e-10	-0.599669	normal	BnaA06g14880D [Brassica napus]
Bra025892.gene	blue	6.23e-143	1.2829	up	0.00759734	-0.597106	normal	PREDICTED: nuclear speckle RNA-binding protein B [Brassica rapa]
Bra025911.gene	blue	1.12e-16	0.684798	normal	2.64e-19	1.20571	up	BnaA06g12510D [Brassica napus]
Bra025953.gene	blue	6.85e-19	1.91673	up	--	--	--	PREDICTED: inorganic pyrophosphatase 2 [Brassica rapa]
Bra025956.gene	blue	1.22e-05	1.12305	up	0.461986	0.283066	normal	PREDICTED: probable disease resistance protein At5g66900 [Brassica rapa]
Bra025962.gene	blue	1.87e-14	2.07135	up	--	--	--	PREDICTED: TMV resistance protein N [Brassica rapa]
Bra025994.gene	blue	1.46e-13	0.457154	normal	9.81e-12	1.08654	up	PREDICTED: glutathione S-transferase U25-like [Brassica rapa]
Bra025995.gene	blue	0	2.22939	up	1.98e-55	3.01448	up	PREDICTED: glutathione S-transferase U24 [Brassica rapa]
Bra026022.gene	blue	3.69e-06	0.80649	normal	3.98e-05	1.32733	up	PREDICTED: uncharacterized protein LOC103872470 [Brassica rapa]
Bra026116.gene	blue	3.25e-92	2.74462	up	4.74e-05	1.3213	up	PREDICTED: F-box/kelch-repeat protein At1g15670 [Brassica rapa]
Bra026124.gene	blue	1.45e-152	1.96953	up	6.24e-13	1.20744	up	PREDICTED: ABC transporter G family member 40 [Brassica rapa]
Bra026156.gene	blue	9.96e-97	0.65225	normal	2.35e-194	1.00779	up	PREDICTED: ABC transporter G family member 35-like [Brassica rapa]
Bra026160.gene	blue	1.11e-163	1.9556	up	--	--	--	PREDICTED: protein DETOXIFICATION 12 isoform X1 [Brassica rapa]
Bra026167.gene	blue	4.43e-88	1.09153	up	4.27e-130	5.01356	up	PREDICTED: uncharacterized protein LOC103872295 [Brassica rapa]
Bra026180.gene	blue	3.16e-10	1.24711	up	0.246693	-0.379357	normal	PREDICTED: 21 kDa protein-like [Brassica rapa]
Bra026240.gene	blue	3.74e-15	1.65077	up	--	--	--	PREDICTED: L-lactate dehydrogenase B-like [Brassica rapa]
Bra026305.gene	blue	5.62e-27	2.7171	up	--	--	--	PREDICTED: uncharacterized protein At4g00950-like [Brassica rapa]
Bra026395.gene	blue	1.93e-27	1.69255	up	0.172793	-0.531611	normal	PREDICTED: mitogen-activated protein kinase kinase kinase ANP1 [Brassica rapa]
Bra026469.gene	blue	2.26e-08	0.505348	normal	3.96e-09	1.86194	up	PREDICTED: acidic endochitinase [Brassica rapa]
Bra026579.gene	blue	1.47e-08	-1.26044	down	0.512005	-0.128853	normal	BnaA02g26570D [Brassica napus]
Bra026681.gene	blue	6.11e-20	2.41389	up	--	--	--	PREDICTED: glutathione S-transferase U25-like [Brassica rapa]
Bra026684.gene	blue	1.37e-22	1.96267	up	6e-09	3.00689	up	PREDICTED: glutathione S-transferase U25 [Brassica rapa]
Bra026698.gene	blue	1.3e-24	-1.20357	down	0.199305	0.145109	normal	PREDICTED: ras-related protein RABA1b-like [Brassica rapa]
Bra026701.gene	blue	1.55e-10	-1.97451	down	0.66387	-0.0779908	normal	PREDICTED: uncharacterized protein LOC103842825 [Brassica rapa]
Bra026711.gene	blue	3.53e-22	1.33951	up	--	--	--	PREDICTED: putative serine/threonine-protein kinase [Brassica rapa]
Bra026753.gene	blue	1.05e-06	1.27866	up	0.000339078	1.26278	up	PREDICTED: F-box/kelch-repeat protein At1g15670-like [Brassica rapa]
Bra026778.gene	blue	1.79e-76	1.66893	up	0.564417	0.070692	normal	PREDICTED: protein DETOXIFICATION 12-like [Brassica rapa]
Bra026796.gene	blue	1.13e-116	2.3142	up	0.0065456	2.02205	up	PREDICTED: protein PLANT CADMIUM RESISTANCE 2 [Brassica rapa]
Bra026853.gene	blue	5.61e-138	1.32725	up	--	--	--	PREDICTED: casparian strip membrane protein 6 [Brassica rapa]
Bra026880.gene	blue	3.49e-49	3.13198	up	--	--	--	PREDICTED: PLASMODESMATA CALLOSE-BINDING PROTEIN 1-like isoform X1 [Brassica rapa]
Bra026895.gene	blue	2.32e-11	1.45287	up	--	--	--	PREDICTED: basic leucine zipper 43-like [Brassica rapa]
Bra026896.gene	blue	1.35e-15	1.66681	up	--	--	--	PREDICTED: basic leucine zipper 43-like [Brassica rapa]
Bra026901.gene	blue	8.03e-15	1.43904	up	--	--	--	PREDICTED: uncharacterized protein LOC103843047 [Brassica rapa]
Bra027010.gene	blue	0	4.94913	up	--	--	--	PREDICTED: alpha carbonic anhydrase 2-like [Brassica rapa]
Bra027015.gene	blue	0	4.86837	up	--	--	--	PREDICTED: aspartate aminotransferase, cytoplasmic isozyme 2 [Brassica rapa]
Bra027087.gene	blue	4.47e-33	1.99134	up	--	--	--	PREDICTED: G-type lectin S-receptor-like serine/threonine-protein kinase At1g61480 isoform X2 [Brassica rapa]
Bra027104.gene	blue	1.88e-48	2.40553	up	--	--	--	PREDICTED: uncharacterized protein At4g04980-like [Brassica rapa]
Bra027122.gene	blue	1.6e-110	2.3148	up	3.07e-05	2.7361	up	PREDICTED: putative disease resistance protein At4g11170 isoform X1 [Brassica rapa]
Bra027123.gene	blue	2.53e-15	1.74542	up	--	--	--	PREDICTED: putative disease resistance protein At4g11170 isoform X2 [Brassica rapa]
Bra027128.gene	blue	2.55e-16	-1.03102	down	0.0367862	-0.231126	normal	PREDICTED: protein trichome birefringence-like 2 [Brassica rapa]
Bra027134.gene	blue	2.19e-69	3.85595	up	--	--	--	probable aldo-keto reductase 6 [Brassica napus]
Bra027156.gene	blue	0	2.83554	up	--	--	--	PREDICTED: galactinol synthase 4 [Brassica rapa]
Bra027187.gene	blue	2.86e-182	1.84989	up	7.03e-242	4.99686	up	PREDICTED: probable isoaspartyl peptidase/L-asparaginase 2 [Brassica rapa]
Bra027208.gene	blue	1.81e-40	1.97984	up	1.14e-09	2.11987	up	PREDICTED: uncharacterized protein LOC103869875 [Brassica rapa]
Bra027212.gene	blue	3.88e-09	1.82717	up	--	--	--	putative F-box protein At3g17620 isoform X1 [Brassica napus]
Bra027236.gene	blue	2.17e-05	0.950775	normal	0.000185582	1.39768	up	PREDICTED: uncharacterized protein LOC103869910 [Brassica rapa]
Bra027257.gene	blue	2.2e-07	0.287796	normal	5.74e-41	1.27682	up	PREDICTED: lectin-like protein At3g16530 [Brassica rapa]
Bra027324.gene	blue	1.84e-27	0.54883	normal	1.67e-31	1.12013	up	PREDICTED: cytochrome P450 72A13 [Brassica rapa]
Bra027351.gene	blue	1.72e-60	1.25674	up	--	--	--	PREDICTED: uncharacterized protein LOC103870042 [Brassica rapa]
Bra027356.gene	blue	1.56e-18	1.11654	up	--	--	--	PREDICTED: GDSL esterase/lipase 1-like [Brassica rapa]
Bra027385.gene	blue	1.09e-21	2.41781	up	--	--	--	PREDICTED: uncharacterized protein LOC103870080 [Brassica rapa]
Bra027405.gene	blue	9.47e-37	1.07534	up	0.00508399	-0.742367	normal	PREDICTED: 3-epi-6-deoxocathasterone 23-monooxygenase [Brassica rapa]
Bra027408.gene	blue	7.93e-128	1.84136	up	4.85e-08	-0.524386	normal	PREDICTED: inactive protein kinase SELMODRAFT_444075-like [Brassica rapa]
Bra027412.gene	blue	0	5.41496	up	--	--	--	PREDICTED: feruloyl CoA ortho-hydroxylase 1 isoform X1 [Brassica rapa]
Bra027554.gene	blue	1.55e-08	1.93408	up	--	--	--	PREDICTED: cannabidiolic acid synthase-like 2 [Brassica rapa]
Bra027567.gene	blue	6.57e-46	1.30655	up	--	--	--	PREDICTED: mitochondrial amidoxime reducing component 2-like [Brassica rapa]
Bra027581.gene	blue	9.69e-55	0.959889	normal	3.36e-67	1.69176	up	PREDICTED: cysteine-rich receptor-like protein kinase 41 [Brassica rapa]
Bra027594.gene	blue	3.3e-181	3.76557	up	--	--	--	PREDICTED: protein PHLOEM PROTEIN 2-LIKE A6 [Brassica rapa]
Bra027596.gene	blue	1.39e-13	1.33296	up	0.338739	0.223897	normal	PREDICTED: NAC domain-containing protein 69-like [Brassica rapa]
Bra027599.gene	blue	2.43e-29	1.71518	up	0.632859	-0.102999	normal	PREDICTED: disease resistance protein RPS4 [Brassica rapa]
Bra027681.gene	blue	3.27e-212	1.06889	up	--	--	--	PREDICTED: dirigent protein 5 [Brassica rapa]
Bra027700.gene	blue	3.32e-46	0.787054	normal	1.08e-55	1.73119	up	PREDICTED: long chain acyl-CoA synthetase 3 [Brassica rapa]
Bra027737.gene	blue	1.21e-168	-1.64411	down	1.01e-12	-0.386768	normal	PREDICTED: filaggrin-2 [Brassica rapa]
Bra027760.gene	blue	2.67e-06	1.01097	up	--	--	--	PREDICTED: late embryogenesis abundant protein At1g64065 [Brassica rapa]
Bra027780.gene	blue	3.78e-20	1.09766	up	4.56e-05	1.36832	up	BnaA09g11730D [Brassica napus]
Bra027815.gene	blue	1.71e-30	1.02292	up	--	--	--	PREDICTED: indole glucosinolate O-methyltransferase 4-like [Brassica rapa]
Bra027849.gene	blue	1.37e-117	1.41557	up	3.14e-08	1.73522	up	PREDICTED: uncharacterized protein LOC103838596 [Brassica rapa]
Bra027871.gene	blue	2.2e-08	0.722028	normal	3.68e-07	1.44845	up	PREDICTED: protein DETOXIFICATION 48 [Brassica rapa]
Bra027875.gene	blue	1.82e-113	3.27448	up	--	--	--	PREDICTED: protein PLANT CADMIUM RESISTANCE 9-like isoform X1 [Brassica oleracea var. oleracea]
Bra027922.gene	blue	0.036637	0.377945	normal	3.85e-06	1.87084	up	PREDICTED: galactinol synthase 2 [Brassica rapa]
Bra027953.gene	blue	3.82e-08	1.24455	up	--	--	--	PREDICTED: uncharacterized protein LOC103838707 isoform X1 [Brassica rapa]
Bra028029.gene	blue	1.03e-14	1.29672	up	0.00118116	0.806198	normal	PREDICTED: uncharacterized protein LOC103872376 [Brassica rapa]
Bra028132.gene	blue	0	2.35583	up	0.767576	-0.0513315	normal	PREDICTED: glutamine synthetase cytosolic isozyme 1-1 [Brassica rapa]
Bra028147.gene	blue	1.33e-60	1.25455	up	0.998456	-0.000465243	normal	PREDICTED: protein C2-DOMAIN ABA-RELATED 1 [Brassica rapa]
Bra028225.gene	blue	1.69e-256	2.19864	up	--	--	--	PREDICTED: germin-like protein subfamily 1 member 13 [Brassica rapa]
Bra028254.gene	blue	6.24e-59	1.23102	up	5.83e-23	-0.885902	normal	trehalose-phosphate phosphatase A-like [Brassica napus]
Bra028360.gene	blue	3.22e-121	2.95639	up	1.09e-09	2.97162	up	PREDICTED: probable calcium-binding protein CML22 [Brassica rapa]
Bra028368.gene	blue	1.71e-10	1.24975	up	--	--	--	PREDICTED: ammonium transporter 1 member 3-like [Brassica rapa]
Bra028369.gene	blue	7.74e-23	1.2052	up	--	--	--	PREDICTED: transcription factor WER-like [Brassica rapa]
Bra028454.gene	blue	2.81e-12	-2.00029	down	0.000403404	-0.454424	normal	PREDICTED: homeobox-leucine zipper protein HAT5-like [Brassica rapa]
Bra028465.gene	blue	6.08e-29	1.95015	up	--	--	--	PREDICTED: uncharacterized protein LOC103850185 [Brassica rapa]
Bra028580.gene	blue	4.48e-44	1.94833	up	--	--	--	PREDICTED: L-type lectin-domain containing receptor kinase IX.1-like [Brassica rapa]
Bra028628.gene	blue	1.86e-09	0.569643	normal	1.51e-38	1.79625	up	PREDICTED: heat shock 70 kDa protein 10, mitochondrial isoform X1 [Brassica rapa]
Bra028635.gene	blue	3.28e-06	-1.07885	down	0.258723	-0.181601	normal	PREDICTED: protein EXORDIUM-like 4 [Brassica rapa]
Bra028646.gene	blue	1.59e-108	1.655	up	--	--	--	PREDICTED: probable E3 ubiquitin-protein ligase ARI16 [Brassica rapa]
Bra028735.gene	blue	2.37e-05	1.25836	up	0.878065	-0.0615946	normal	PREDICTED: cytokinin riboside 5&apos;-monophosphate phosphoribohydrolase LOG7 [Brassica rapa]
Bra028738.gene	blue	1.86e-10	1.13727	up	0.0136813	1.83472	normal	PREDICTED: protein trichome birefringence-like 9 [Brassica rapa]
Bra028839.gene	blue	1.14e-237	1.69696	up	3.52e-06	0.472322	normal	PREDICTED: uncharacterized protein LOC103850490 [Brassica rapa]
Bra028841.gene	blue	6.12e-05	1.27103	up	--	--	--	PREDICTED: indole-3-acetic acid-induced protein ARG7-like [Brassica rapa]
Bra028863.gene	blue	0	3.53437	up	4.23e-45	-1.3415	down	hypothetical protein CDL15_Pgr025588 [Punica granatum]
Bra028918.gene	blue	1.24e-30	1.71009	up	0.0145958	0.872075	normal	probable WRKY transcription factor 62 [Brassica napus]
Bra028937.gene	blue	6.86e-25	1.02622	up	--	--	--	PREDICTED: gibberellic acid methyltransferase 2 isoform X2 [Brassica rapa]
Bra028993.gene	blue	1.51e-21	1.4308	up	4.61e-18	4.26817	up	PREDICTED: rab3 GTPase-activating protein catalytic subunit-like isoform X1 [Brassica rapa]
Bra029033.gene	blue	1.32e-29	1.20802	up	--	--	--	PREDICTED: transcription factor MYB3 [Brassica rapa]
Bra029165.gene	blue	6.74e-16	1.01276	up	0.307068	0.447312	normal	PREDICTED: uncharacterized protein LOC108871119 [Brassica rapa]
Bra029182.gene	blue	5.32e-08	1.12886	up	--	--	--	PREDICTED: ankyrin repeat-containing protein At5g02620 [Brassica rapa]
Bra029204.gene	blue	2.6e-32	1.27165	up	0.0771307	1.31923	normal	PREDICTED: probable E3 ubiquitin-protein ligase ARI14 [Brassica rapa]
Bra029368.gene	blue	4.87e-06	0.573389	normal	1.7e-06	1.20748	up	PREDICTED: putative GEM-like protein 8 [Brassica rapa]
Bra029437.gene	blue	3.69e-43	1.67584	up	--	--	--	PREDICTED: uncharacterized protein LOC103839905 [Brassica rapa]
Bra029491.gene	blue	1.74e-33	1.33354	up	--	--	--	PREDICTED: LOW QUALITY PROTEIN: WRKY transcription factor 42-like [Brassica rapa]
Bra029544.gene	blue	6.85e-21	1.37645	up	--	--	--	PREDICTED: putative L-type lectin-domain containing receptor kinase I.1 [Brassica rapa]
Bra029545.gene	blue	3.04e-173	1.45041	up	1.69e-87	4.04719	up	PREDICTED: uncharacterized protein LOC103839784 [Brassica rapa]
Bra029546.gene	blue	1.48e-27	1.10615	up	2.97e-05	0.926336	normal	PREDICTED: vacuolar protein sorting-associated protein 28 homolog 2 [Brassica rapa]
Bra029582.gene	blue	1.58e-19	1.23889	up	--	--	--	PREDICTED: transcription factor MYB108-like [Brassica rapa]
Bra029663.gene	blue	4.79e-06	0.847773	normal	1.85e-08	2.22113	up	PREDICTED: uncharacterized protein LOC103870652 [Brassica rapa]
Bra029671.gene	blue	0	2.53104	up	1.25e-34	1.51496	up	PREDICTED: nitrile-specifier protein 5 [Brassica rapa]
Bra029678.gene	blue	9.14e-21	1.35142	up	--	--	--	PREDICTED: protein OBERON 1 [Brassica rapa]
Bra029751.gene	blue	1.62e-50	1.54153	up	1.39e-30	2.88328	up	PREDICTED: flt3 receptor-interacting lectin-like [Brassica rapa]
Bra029766.gene	blue	1.42e-59	2.73974	up	--	--	--	PREDICTED: probable protein phosphatase 2C 36 isoform X2 [Brassica rapa]
Bra029813.gene	blue	2.31e-146	2.05614	up	0.00138396	0.925053	normal	PREDICTED: uncharacterized protein LOC103870494 [Brassica rapa]
Bra029830.gene	blue	1.61e-54	1.45476	up	5.6e-26	3.04119	up	PREDICTED: uncharacterized protein LOC103870476 [Brassica rapa]
Bra029831.gene	blue	9.58e-107	0.846083	normal	2.12e-10	-1.09542	down	PREDICTED: phenylalanine ammonia-lyase 4 [Brassica rapa]
Bra029861.gene	blue	1.08e-18	-1.07165	down	0.235559	-0.106392	normal	PREDICTED: galacturonokinase isoform X2 [Brassica rapa]
Bra029891.gene	blue	2.22e-26	4.19435	up	--	--	--	PREDICTED: ferritin-2, chloroplastic [Brassica rapa]
Bra029949.gene	blue	3.7e-23	1.6754	up	--	--	--	PREDICTED: probable 6-phosphogluconolactonase 2 [Brassica rapa]
Bra029987.gene	blue	7.96e-31	1.292	up	3.33e-14	1.66404	up	PREDICTED: uncharacterized protein LOC103827779 [Brassica rapa]
Bra030029.gene	blue	3.45e-39	1.0908	up	0.00914265	1.94209	up	PREDICTED: alpha-glucosidase 2 isoform X2 [Brassica rapa]
Bra030119.gene	blue	9.53e-165	2.64402	up	--	--	--	PREDICTED: heavy metal-associated isoprenylated plant protein 22 [Brassica rapa]
Bra030121.gene	blue	2.14e-19	-3.45607	down	0.0754446	-0.261144	normal	BnaCnng62350D, partial [Brassica napus]
Bra030161.gene	blue	4.42e-73	1.9354	up	--	--	--	BnaA07g07760D [Brassica napus]
Bra030197.gene	blue	5.32e-42	0.6973	normal	2.99e-98	3.06414	up	PREDICTED: phytosulfokines 2 [Brassica rapa]
Bra030273.gene	blue	1.9e-128	2.57131	up	--	--	--	probable WRKY transcription factor 59 [Brassica rapa]
Bra030332.gene	blue	2.2e-27	1.84318	up	--	--	--	PREDICTED: putative F-box/kelch-repeat protein At4g39600 [Brassica rapa]
Bra030370.gene	blue	1.05e-21	0.870032	normal	5e-07	-1.88125	down	BnaCnng38960D [Brassica napus]
Bra030409.gene	blue	1.84e-43	1.56236	up	--	--	--	BnaA05g15130D [Brassica napus]
Bra030412.gene	blue	4.17e-17	0.651117	normal	1.99e-64	2.25562	up	PREDICTED: probable LRR receptor-like serine/threonine-protein kinase At1g51860 isoform X1 [Brassica rapa]
Bra030416.gene	blue	2.46e-43	0.760835	normal	7.37e-28	3.37183	up	PREDICTED: probable LRR receptor-like serine/threonine-protein kinase At1g51860 [Brassica rapa]
Bra030417.gene	blue	1.22e-88	1.0389	up	4.18e-159	2.89731	up	PREDICTED: probable LRR receptor-like serine/threonine-protein kinase At1g51880 isoform X2 [Brassica rapa]
Bra030439.gene	blue	6.51e-132	1.32336	up	--	--	--	PREDICTED: probable sucrose-phosphatase 1 [Brassica rapa]
Bra030487.gene	blue	2.49e-25	-1.50908	down	0.130584	0.181387	normal	PREDICTED: ubiquitin-conjugating enzyme E2 20-like [Brassica rapa]
Bra030500.gene	blue	1.31e-05	-1.62621	down	0.0744598	0.588637	normal	PREDICTED: gibberellin 2-beta-dioxygenase 6-like [Brassica rapa]
Bra030503.gene	blue	4.07e-83	1.41948	up	1.29e-08	1.43987	up	PREDICTED: ABC transporter B family member 11 [Brassica rapa]
Bra030526.gene	blue	5.13e-10	0.38704	normal	3.17e-21	1.47613	up	PREDICTED: LOW QUALITY PROTEIN: basic 7S globulin-like [Brassica rapa]
Bra030562.gene	blue	2.82e-37	1.16017	up	--	--	--	PREDICTED: uncharacterized protein LOC103836685 [Brassica rapa]
Bra030609.gene	blue	3.9e-09	1.01938	up	--	--	--	PREDICTED: uncharacterized protein LOC103836532 [Brassica rapa]
Bra030692.gene	blue	7.95e-209	1.73441	up	--	--	--	PREDICTED: leucine-rich repeat receptor-like serine/threonine-protein kinase At2g14510 [Brassica rapa]
Bra030694.gene	blue	6.12e-59	1.98164	up	0.634849	-0.119455	normal	PREDICTED: protein TRM32 [Brassica rapa]
Bra030695.gene	blue	1.06e-68	1.52824	up	0.038901	0.393967	normal	PREDICTED: probable protein phosphatase 2C 4 [Brassica rapa]
Bra030705.gene	blue	2.55e-111	1.05022	up	2.45e-53	1.28187	up	BnaAnng15480D [Brassica napus]
Bra030712.gene	blue	1.95e-08	0.465222	normal	7.61e-07	1.57799	up	PREDICTED: uncharacterized protein LOC103836407 [Brassica rapa]
Bra030713.gene	blue	2.9e-33	1.15923	up	--	--	--	PREDICTED: high-affinity nitrate transporter 2.1-like [Brassica rapa]
Bra030715.gene	blue	2.41e-25	1.16028	up	1.52e-05	0.867733	normal	PREDICTED: cyclin-dependent protein kinase inhibitor SMR2-like [Brassica rapa]
Bra030812.gene	blue	8.56e-128	5.17044	up	--	--	--	PREDICTED: myb-related protein 308 [Brassica rapa]
Bra030987.gene	blue	1.12e-18	2.10937	up	0.0214793	0.993046	normal	PREDICTED: E3 ubiquitin-protein ligase ATL4-like [Brassica rapa]
Bra031008.gene	blue	6.21e-17	1.33532	up	--	--	--	PREDICTED: transcription factor MYB44-like [Brassica rapa]
Bra031028.gene	blue	7.85e-32	1.21722	up	8.29e-20	4.01212	up	PREDICTED: LEAF RUST 10 DISEASE-RESISTANCE LOCUS RECEPTOR-LIKE PROTEIN KINASE-like 1.2 [Brassica rapa]
Bra031035.gene	blue	3.14e-20	0.870615	normal	1.86e-09	1.70491	up	PREDICTED: transcription factor MYB51-like [Brassica rapa]
Bra031050.gene	blue	2.5e-06	1.10077	up	--	--	--	PREDICTED: probable splicing factor 3A subunit 1 isoform X2 [Brassica rapa]
Bra031053.gene	blue	9.19e-57	1.43846	up	1.26e-18	4.16813	up	probable WRKY transcription factor 61 [Brassica napus]
Bra031056.gene	blue	3.79e-89	2.255	up	7.53e-45	1.62441	up	PREDICTED: uncharacterized protein LOC103842674 [Brassica rapa]
Bra031090.gene	blue	5.84e-96	3.16569	up	--	--	--	PREDICTED: 1-aminocyclopropane-1-carboxylate oxidase 1 [Brassica rapa]
Bra031153.gene	blue	7.95e-67	1.01859	up	6.24e-24	1.2012	up	PREDICTED: mediator of DNA damage checkpoint protein 1 [Brassica rapa]
Bra031221.gene	blue	2.5e-136	1.74996	up	--	--	--	PREDICTED: probable WRKY transcription factor 59 [Brassica rapa]
Bra031224.gene	blue	1.51e-43	2.53598	up	--	--	--	PREDICTED: elicitor peptide 6 [Brassica rapa]
Bra031278.gene	blue	1.4e-88	1.93149	up	--	--	--	PREDICTED: uncharacterized protein LOC103869178 [Brassica rapa]
Bra031297.gene	blue	2.73e-239	2.17339	up	--	--	--	protein DETOXIFICATION 40-like isoform X1 [Brassica napus]
Bra031300.gene	blue	8.06e-05	1.51237	up	--	--	--	PREDICTED: uncharacterized protein LOC103869152 [Brassica rapa]
Bra031349.gene	blue	1.24e-07	0.35799	normal	3.51e-26	1.00088	up	PREDICTED: DEAD-box ATP-dependent RNA helicase 9 [Brassica rapa]
Bra031485.gene	blue	4.11e-37	1.0272	up	--	--	--	PREDICTED: probable aldo-keto reductase 6 [Brassica rapa]
Bra031541.gene	blue	7.46e-15	-1.09697	down	0.120063	-0.175073	normal	PREDICTED: transcription factor RF2b [Brassica rapa]
Bra031586.gene	blue	1.76e-92	1.90841	up	2.95e-21	1.31598	up	PREDICTED: pentatricopeptide repeat-containing protein At1g07590, mitochondrial [Brassica rapa]
Bra031610.gene	blue	1.05e-33	1.87339	up	--	--	--	PREDICTED: high-affinity nitrate transporter 2.1 [Brassica rapa]
Bra031649.gene	blue	9.41e-120	0.903997	normal	3.4e-111	1.11787	up	PREDICTED: sugar transporter ERD6 [Brassica rapa]
Bra031669.gene	blue	3.06e-15	2.05042	up	--	--	--	PREDICTED: transcription factor MYB86-like [Brassica rapa]
Bra031702.gene	blue	1.91e-09	0.633894	normal	4.2e-20	3.9657	up	BnaC08g42370D [Brassica napus]
Bra031710.gene	blue	0.00946885	0.376698	normal	3.41e-08	1.36563	up	PREDICTED: uncharacterized protein LOC103843303 [Brassica rapa]
Bra031735.gene	blue	2.3e-71	1.13022	up	1.22e-63	1.89926	up	PREDICTED: probable receptor-like protein kinase At1g11050 [Brassica rapa]
Bra031763.gene	blue	1.22e-86	0.784125	normal	3.6e-116	1.03403	up	MLO-like protein 2 [Brassica rapa]
Bra031795.gene	blue	7.9e-10	1.81488	up	--	--	--	PREDICTED: stigma-specific STIG1-like protein 1 [Brassica rapa]
Bra031816.gene	blue	2.87e-18	1.15811	up	--	--	--	PREDICTED: calcium uniporter protein 3, mitochondrial [Brassica rapa]
Bra031871.gene	blue	5.59e-30	0.728353	normal	1.87e-14	1.52149	up	PREDICTED: transcription factor TGA1-like [Brassica rapa]
Bra031873.gene	blue	8.02e-26	1.16336	up	2.9e-09	1.70203	up	PREDICTED: uncharacterized protein LOC103855286 [Brassica rapa]
Bra031950.gene	blue	3.56e-09	1.09529	up	0.000105615	1.7336	up	PREDICTED: NAC domain-containing protein 92 [Brassica rapa]
Bra032039.gene	blue	2.32e-33	1.81576	up	6.55e-05	-1.64558	down	PREDICTED: receptor-like protein 12 [Brassica rapa]
Bra032085.gene	blue	3.42e-117	0.897921	normal	9.74e-262	2.06172	up	PREDICTED: uncharacterized protein LOC103864560 [Brassica rapa]
Bra032188.gene	blue	1.14e-157	1.22616	up	5.56e-145	2.04296	up	PREDICTED: serine/threonine-protein kinase SRK2J [Brassica rapa]
Bra032204.gene	blue	0.000593555	0.63737	normal	0.00109989	1.00268	up	PREDICTED: protein psi1-like [Brassica rapa]
Bra032300.gene	blue	2.17e-91	1.02267	up	--	--	--	PREDICTED: probable WRKY transcription factor 65 [Brassica rapa]
Bra032343.gene	blue	5.36e-12	-2.80908	down	0.0260049	-0.260639	normal	PREDICTED: myrosinase-like isoform X2 [Brassica rapa]
Bra032363.gene	blue	1.89e-15	1.6508	up	7.14e-12	-1.84642	down	PREDICTED: uncharacterized protein LOC103840427 isoform X1 [Brassica rapa]
Bra032383.gene	blue	3.29e-191	1.38156	up	2.34e-10	1.53699	up	PREDICTED: phospholipase A1-Igamma1, chloroplastic [Brassica rapa]
Bra032385.gene	blue	3.39e-169	1.08325	up	2.64e-20	0.483764	normal	PREDICTED: ABC transporter C family member 1 isoform X1 [Brassica rapa]
Bra032386.gene	blue	1.58e-38	1.0991	up	0.18575	-0.208707	normal	PREDICTED: ABC transporter C family member 12-like isoform X2 [Brassica rapa]
Bra032402.gene	blue	4.92e-39	5.24166	up	--	--	--	PREDICTED: V-type proton ATPase subunit E2 [Brassica rapa]
Bra032439.gene	blue	5.17e-08	1.26631	up	--	--	--	PREDICTED: delta-9 acyl-lipid desaturase 1-like [Brassica rapa]
Bra032468.gene	blue	4.89e-35	4.04995	up	--	--	--	PREDICTED: protein GRIP-like [Brassica rapa]
Bra032540.gene	blue	1.37e-10	0.409304	normal	4.79e-76	4.03174	up	PREDICTED: monothiol glutaredoxin-S13 [Brassica rapa]
Bra032544.gene	blue	1.72e-62	1.06698	up	5.6e-05	0.443818	normal	BnaA09g50860D [Brassica napus]
Bra032581.gene	blue	2.02e-60	1.08409	up	1.66e-36	2.484	up	PREDICTED: E3 ubiquitin-protein ligase BAH1-like [Brassica rapa]
Bra032619.gene	blue	5.48e-53	-1.01126	down	1.81e-11	-0.335754	normal	PREDICTED: pyruvate dehydrogenase E1 component subunit alpha-3, chloroplastic-like [Brassica rapa]
Bra032635.gene	blue	2.75e-06	1.97409	up	--	--	--	PREDICTED: MYB-like transcription factor ETC1 [Raphanus sativus]
Bra032640.gene	blue	0	3.65258	up	0.00654562	-0.351904	normal	PREDICTED: ferric reduction oxidase 2 [Brassica rapa]
Bra032693.gene	blue	1.31e-76	1.119	up	5e-81	2.13167	up	PREDICTED: LOW QUALITY PROTEIN: short-chain type dehydrogenase/reductase [Brassica rapa]
Bra032703.gene	blue	5.55e-22	1.26299	up	1.84e-09	1.05464	up	PREDICTED: uncharacterized protein LOC103863633 isoform X1 [Brassica rapa]
Bra032810.gene	blue	1.45e-41	1.00463	up	0.165079	-0.111263	normal	PREDICTED: uncharacterized protein LOC103839057 [Brassica rapa]
Bra032817.gene	blue	2.1e-06	1.12163	up	--	--	--	PREDICTED: uncharacterized protein LOC103839049 [Brassica rapa]
Bra032846.gene	blue	1.34e-27	3.20008	up	--	--	--	PREDICTED: transcription factor bHLH54-like [Brassica rapa]
Bra032854.gene	blue	2.31e-46	1.45412	up	2.36e-32	1.87624	up	PREDICTED: probable methyltransferase At1g27930 [Brassica rapa]
Bra032911.gene	blue	1.85e-43	1.21342	up	0.058127	0.514746	normal	glutaredoxin-C9-like [Brassica napus]
Bra032918.gene	blue	0	3.38061	up	0.0071125	-0.473029	normal	PREDICTED: spermidine coumaroyl-CoA acyltransferase [Brassica rapa]
Bra032985.gene	blue	7.2e-24	1.00333	up	2.56e-11	-2.28356	down	PREDICTED: chloride channel protein CLC-b-like [Brassica rapa]
Bra033051.gene	blue	0	1.98361	up	--	--	--	PREDICTED: AAA-ATPase At3g28510-like isoform X1 [Brassica rapa]
Bra033056.gene	blue	7.11e-294	1.76262	up	5.33e-152	1.47423	up	PREDICTED: cytochrome P450 81D11-like [Brassica rapa]
Bra033077.gene	blue	1.38e-176	1.22833	up	8.72e-17	-0.597939	normal	PREDICTED: probable calcium-binding protein CML30 [Brassica rapa]
Bra033079.gene	blue	2.03e-08	0.447498	normal	1.04e-05	1.28317	up	PREDICTED: uncharacterized protein LOC103854163 [Brassica rapa]
Bra033138.gene	blue	5.59e-41	0.672945	normal	2.66e-13	1.90379	up	PREDICTED: osmotin-like protein OSM34 isoform X1 [Brassica oleracea var. oleracea]
Bra033170.gene	blue	1.06e-86	2.07708	up	--	--	--	PREDICTED: subtilisin-like protease SBT3.10 [Brassica rapa]
Bra033181.gene	blue	8.78e-120	1.42711	up	0.190989	0.515008	normal	PREDICTED: probable aquaporin NIP5-1 [Brassica rapa]
Bra033248.gene	blue	3.57e-93	-1.03643	down	1.09e-06	-0.259909	normal	PREDICTED: aquaporin PIP1-3 [Brassica rapa]
Bra033252.gene	blue	0	4.80827	up	0.0792575	0.141926	normal	PREDICTED: ferric reduction oxidase 2 [Brassica rapa]
Bra033259.gene	blue	6.87e-16	1.08196	up	4.78e-07	1.05199	up	PREDICTED: uncharacterized protein At1g01500 [Brassica rapa]
Bra033275.gene	blue	0.00594623	0.643319	normal	0.00373976	1.10361	up	uncharacterized protein BNAA10G00630D [Brassica napus]
Bra033297.gene	blue	3.12e-23	1.81592	up	0.00427668	-1.06961	down	PREDICTED: NAC domain-containing protein 62 isoform X2 [Brassica rapa]
Bra033298.gene	blue	2.53e-09	1.90039	up	--	--	--	PREDICTED: NAC domain-containing protein 5-like [Brassica oleracea var. oleracea]
Bra033318.gene	blue	1.23e-49	1.4164	up	2.48e-13	2.37851	up	PREDICTED: LOW QUALITY PROTEIN: chitinase 10 [Brassica rapa]
Bra033331.gene	blue	9.3e-99	1.79987	up	--	--	--	PREDICTED: LOW QUALITY PROTEIN: ABC transporter B family member 11-like [Brassica rapa]
Bra033441.gene	blue	8.72e-18	-1.15054	down	2.76e-07	-0.353821	normal	PREDICTED: ABC transporter G family member 27 isoform X1 [Brassica rapa]
Bra033463.gene	blue	0.00403024	0.809841	normal	0.0076422	1.24426	up	PREDICTED: non-functional pseudokinase ZED1-like [Brassica rapa]
Bra033464.gene	blue	1.27e-56	1.02177	up	0.0669285	0.239489	normal	PREDICTED: basic leucine zipper 24-like [Brassica rapa]
Bra033480.gene	blue	0	1.64361	up	3.87e-59	1.4929	up	PREDICTED: protein DJ-1 homolog A [Brassica rapa]
Bra033494.gene	blue	1.32e-41	1.14263	up	0.0158215	-0.471389	normal	PREDICTED: UDP-glycosyltransferase 75D1-like [Brassica rapa]
Bra033506.gene	blue	4.39e-09	1.23597	up	--	--	--	PREDICTED: protein SRC2 homolog [Brassica rapa]
Bra033520.gene	blue	7.66e-07	1.0343	up	--	--	--	PREDICTED: late embryogenesis abundant protein Lea5 isoform X1 [Brassica rapa]
Bra033549.gene	blue	0	2.62613	up	6.19e-54	3.62533	up	PREDICTED: probable glucan endo-1,3-beta-glucosidase At4g16260 [Brassica rapa]
Bra033561.gene	blue	9.23e-10	1.15481	up	--	--	--	BnaA06g40940D [Brassica napus]
Bra033562.gene	blue	9.91e-16	1.40271	up	--	--	--	PREDICTED: uncharacterized protein At1g04910 [Brassica rapa]
Bra033568.gene	blue	1.4e-49	0.992052	normal	4.32e-106	3.68734	up	PREDICTED: uncharacterized protein LOC103828095 [Brassica rapa]
Bra033587.gene	blue	1.58e-31	1.30931	up	--	--	--	PREDICTED: kinesin-like protein KIN-7F [Brassica rapa]
Bra033661.gene	blue	1.11e-34	1.51664	up	0.244436	0.49393	normal	PREDICTED: uncharacterized protein LOC103827993 isoform X1 [Brassica rapa]
Bra033696.gene	blue	0	1.3764	up	5.93e-68	2.74216	up	PREDICTED: ATP sulfurylase 4, chloroplastic [Brassica rapa]
Bra033743.gene	blue	6.59e-47	0.695379	normal	2.33e-20	1.10612	up	PREDICTED: cannabidiolic acid synthase-like 1 isoform X2 [Brassica rapa]
Bra033745.gene	blue	2.36e-16	1.03849	up	1.07e-06	1.48475	up	PREDICTED: probable calcium-binding protein CML43 [Brassica rapa]
Bra033755.gene	blue	7.01e-19	1.0261	up	--	--	--	cytochrome P450 93A3 [Brassica napus]
Bra033804.gene	blue	7.61e-14	1.11324	up	--	--	--	PREDICTED: low-temperature-induced 65 kDa protein [Brassica rapa]
Bra033805.gene	blue	6.8e-41	1.10157	up	1e-20	2.59917	up	PREDICTED: AAA-ATPase ASD, mitochondrial [Brassica rapa]
Bra033849.gene	blue	1.36e-19	1.28601	up	--	--	--	PREDICTED: putative cellulose synthase-like protein D6 [Brassica rapa]
Bra033893.gene	blue	9.5e-19	1.2277	up	--	--	--	PREDICTED: CBL-interacting serine/threonine-protein kinase 7 [Brassica rapa]
Bra033898.gene	blue	6.92e-07	1.82656	up	--	--	--	PREDICTED: calmodulin-like protein 11 isoform X2 [Brassica rapa]
Bra033934.gene	blue	1.06e-07	1.61514	up	--	--	--	VQ motif-containing protein 8, chloroplastic [Brassica napus]
Bra033950.gene	blue	2.85e-09	1.15741	up	0.00696863	-0.753807	normal	transcription factor bHLH109 isoform X1 [Brassica napus]
Bra033977.gene	blue	2.1e-09	0.680225	normal	3.5e-09	1.31331	up	PREDICTED: sufE-like protein 2, chloroplastic [Brassica rapa]
Bra034030.gene	blue	5.25e-51	1.45135	up	2.44e-60	2.23761	up	PREDICTED: mannose-6-phosphate isomerase 2 [Brassica rapa]
Bra034048.gene	blue	4.59e-25	1.3547	up	5.21e-10	1.31619	up	PREDICTED: lactosylceramide 4-alpha-galactosyltransferase-like [Brassica rapa]
Bra034058.gene	blue	1.61e-30	1.57493	up	--	--	--	PREDICTED: probable serine/threonine-protein kinase At5g41260 isoform X1 [Brassica rapa]
Bra034061.gene	blue	0	2.48502	up	2.5e-267	4.47696	up	PREDICTED: glutathione S-transferase U8 [Brassica rapa]
Bra034063.gene	blue	7.66e-07	1.268	up	--	--	--	PREDICTED: transcriptional regulator TAC1 [Brassica rapa]
Bra034071.gene	blue	6.16e-32	1.30891	up	0.000612086	0.580443	normal	BnaA08g02740D [Brassica napus]
Bra034120.gene	blue	1.81e-44	0.835034	normal	6.05e-52	1.2905	up	PREDICTED: NAC domain-containing protein 53 [Brassica rapa]
Bra034139.gene	blue	1.1e-30	1.43229	up	--	--	--	PREDICTED: putative pectinesterase/pectinesterase inhibitor 24 [Brassica rapa]
Bra034140.gene	blue	7.12e-36	-1.32158	down	1.52e-24	-0.602238	normal	probable pectinesterase/pectinesterase inhibitor 25 isoform X3 [Brassica napus]
Bra034173.gene	blue	1.48e-23	1.06098	up	1.16e-17	-1.133	down	PREDICTED: transcription factor DIVARICATA-like [Brassica rapa]
Bra034201.gene	blue	8.18e-11	1.04201	up	1.82e-13	2.23019	up	PREDICTED: protein TIC 20-IV, chloroplastic [Brassica rapa]
Bra034210.gene	blue	1.93e-11	1.16794	up	--	--	--	PREDICTED: protein ACCELERATED CELL DEATH 6-like [Brassica rapa]
Bra034278.gene	blue	9.3e-56	1.60536	up	0.0560878	0.336315	normal	PREDICTED: receptor-like protein 12 [Brassica rapa]
Bra034344.gene	blue	5.21e-27	1.65272	up	0.237299	0.909613	normal	PREDICTED: protein STRICTOSIDINE SYNTHASE-LIKE 9 [Brassica rapa]
Bra034377.gene	blue	5.84e-48	-1.41395	down	5.8e-07	-0.421627	normal	PREDICTED: serine carboxypeptidase-like 51 [Brassica rapa]
Bra034389.gene	blue	1.09e-30	0.769701	normal	3.26e-13	1.27053	up	PREDICTED: probable glucuronoxylan glucuronosyltransferase IRX7 [Brassica rapa]
Bra034392.gene	blue	2.5e-30	1.00426	up	--	--	--	PREDICTED: transcription factor FER-LIKE IRON DEFICIENCY-INDUCED TRANSCRIPTION FACTOR-like [Brassica rapa]
Bra034424.gene	blue	1.19e-62	1.92491	up	1.32e-06	-0.721681	normal	BnaA05g18280D [Brassica napus]
Bra034439.gene	blue	1.77e-72	0.929783	normal	1.66e-44	1.66652	up	PREDICTED: NAC domain-containing protein 16 [Brassica rapa]
Bra034482.gene	blue	5.86e-91	2.23582	up	--	--	--	WRKY transcription factor 6-like [Brassica napus]
Bra034504.gene	blue	0	2.24929	up	4.47e-08	-0.491326	normal	PREDICTED: 1-aminocyclopropane-1-carboxylate oxidase-like [Brassica rapa]
Bra034527.gene	blue	4.82e-34	1.55449	up	--	--	--	PREDICTED: uncharacterized protein LOC103848206 [Brassica rapa]
Bra034565.gene	blue	1.1e-08	1.28701	up	--	--	--	PREDICTED: transcriptional activator Myb-like [Brassica rapa]
Bra034572.gene	blue	3.68e-64	4.05717	up	--	--	--	uncharacterized protein LOC106404748 [Brassica napus]
Bra034581.gene	blue	4.63e-27	2.68532	up	--	--	--	BnaA08g11460D [Brassica napus]
Bra034608.gene	blue	1.53e-118	1.76205	up	2e-19	1.69317	up	PREDICTED: UDP-glucosyl transferase 73B2-like [Brassica rapa]
Bra034611.gene	blue	2.67e-250	1.70681	up	2.93e-61	1.20285	up	PREDICTED: elicitor-responsive protein 3-like [Brassica rapa]
Bra034663.gene	blue	6.53e-20	-1.14527	down	0.165107	-0.097204	normal	PREDICTED: PI-PLC X-box domain-containing protein DDB_G0293730 [Brassica rapa]
Bra034664.gene	blue	6.47e-14	0.838493	normal	4.32e-13	2.86	up	PREDICTED: uncharacterized protein LOC103834522 [Brassica rapa]
Bra034665.gene	blue	1.06e-30	1.30783	up	1.39e-13	3.77115	up	PREDICTED: uncharacterized protein LOC103834380 [Brassica rapa]
Bra034706.gene	blue	3.56e-148	1.25695	up	2.94e-35	1.73593	up	PREDICTED: ABC transporter C family member 7 [Brassica rapa]
Bra034720.gene	blue	7.21e-24	3.53293	up	--	--	--	PREDICTED: feruloyl CoA ortho-hydroxylase 2-like [Brassica rapa]
Bra034778.gene	blue	5.75e-89	2.73614	up	8.18e-10	-3.03277	down	PREDICTED: actin-11 [Brassica rapa]
Bra034816.gene	blue	0.000170309	1.0504	up	0.775494	-0.132375	normal	BnaA05g27370D [Brassica napus]
Bra034826.gene	blue	6.85e-09	1.18148	up	0.140989	-0.58823	normal	uncharacterized protein LOC111215947 [Brassica napus]
Bra034836.gene	blue	2.16e-75	1.12094	up	--	--	--	PREDICTED: salicylate/benzoate carboxyl methyltransferase-like [Brassica rapa]
Bra034855.gene	blue	2.97e-27	3.13359	up	--	--	--	WUSCHEL-related homeobox 5 [Brassica napus]
Bra035024.gene	blue	4.42e-77	1.4674	up	2.2e-11	-1.13726	down	PREDICTED: phospho-2-dehydro-3-deoxyheptonate aldolase 1, chloroplastic-like [Brassica rapa]
Bra035029.gene	blue	8.78e-18	1.14288	up	--	--	--	PREDICTED: glutathione S-transferase U22-like [Brassica rapa]
Bra035063.gene	blue	6.96e-44	1.13613	up	0.00431266	0.974489	normal	PREDICTED: pathogen-related protein [Brassica rapa]
Bra035097.gene	blue	1.99e-37	1.49756	up	--	--	--	PREDICTED: myb-related protein Zm1 [Brassica rapa]
Bra035112.gene	blue	5.12e-53	0.757559	normal	7.13e-37	1.22846	up	PREDICTED: E3 ubiquitin-protein ligase RGLG2 [Brassica rapa]
Bra035121.gene	blue	4.72e-50	1.11891	up	0.246237	0.223883	normal	PREDICTED: inosine-5&apos;-monophosphate dehydrogenase 1 [Brassica rapa]
Bra035136.gene	blue	2.25e-18	1.26912	up	6.36e-22	2.6722	up	PREDICTED: nudix hydrolase 3-like [Brassica rapa]
Bra035138.gene	blue	5.27e-12	1.12581	up	4.79e-08	1.23423	up	PREDICTED: probable folate-biopterin transporter 3 [Brassica rapa]
Bra035207.gene	blue	8.67e-54	2.67679	up	1.2e-08	2.1705	up	PREDICTED: CASP-like protein 4A4 [Brassica rapa]
Bra035214.gene	blue	5.62e-123	-1.55621	down	8.23e-32	-0.504919	normal	PREDICTED: cystine lyase CORI3-like [Brassica oleracea var. oleracea]
Bra035260.gene	blue	4.6e-50	-1.11587	down	7.55e-10	-0.361582	normal	PREDICTED: nucleoside diphosphate kinase III, chloroplastic/mitochondrial isoform X1 [Brassica rapa]
Bra035262.gene	blue	5.69e-08	1.19716	up	0.0369308	0.627184	normal	PREDICTED: UDP-glucose 4-epimerase 5 [Brassica rapa]
Bra035282.gene	blue	5.76e-73	1.5771	up	--	--	--	PREDICTED: serine/threonine-protein kinase BLUS1 [Brassica rapa]
Bra035334.gene	blue	1.17e-168	1.6174	up	1.23e-43	1.50318	up	PREDICTED: uncharacterized acetyltransferase At3g50280-like [Brassica rapa]
Bra035544.gene	blue	1.27e-19	1.01553	up	4.52e-16	-5.02267	down	PREDICTED: aspartokinase 3, chloroplastic-like [Brassica rapa]
Bra035602.gene	blue	3.8e-50	1.92904	up	--	--	--	PREDICTED: nicotianamine synthase 2 isoform X1 [Brassica rapa]
Bra035619.gene	blue	4.05e-18	0.585468	normal	2.45e-23	1.656	up	PREDICTED: F-box/FBD/LRR-repeat protein At5g56420-like [Brassica rapa]
Bra035671.gene	blue	1.72e-17	0.427606	normal	3.83e-13	-4.62654	down	PREDICTED: uncharacterized protein LOC103864919 [Brassica rapa]
Bra035690.gene	blue	1.47e-74	1.08978	up	6.25e-26	0.990268	normal	PREDICTED: uncharacterized protein LOC103864900 [Brassica rapa]
Bra035700.gene	blue	1.54e-23	2.37316	up	--	--	--	PREDICTED: protein TsetseEP-like [Brassica rapa]
Bra035751.gene	blue	1.58e-18	2.52347	up	--	--	--	PREDICTED: polycomb group protein FERTILIZATION-INDEPENDENT ENDOSPERM-like [Brassica rapa]
Bra035800.gene	blue	3.8e-90	0.760345	normal	6.81e-91	1.19264	up	PREDICTED: pumilio homolog 5 isoform X1 [Brassica rapa]
Bra035829.gene	blue	1.94e-25	1.615	up	--	--	--	PREDICTED: uncharacterized protein LOC103869376 [Brassica rapa]
Bra035873.gene	blue	2.07e-07	-1.02134	down	0.178746	-0.208591	normal	BnaA09g06280D [Brassica napus]
Bra035934.gene	blue	7.63e-07	0.813252	normal	3.59e-10	2.45067	up	PREDICTED: probable receptor-like protein kinase At5g61350 [Brassica rapa]
Bra035977.gene	blue	0	2.03203	up	--	--	--	PREDICTED: probable inorganic phosphate transporter 1-3 [Brassica rapa]
Bra035981.gene	blue	1.26e-96	6.1894	up	--	--	--	PREDICTED: probable inorganic phosphate transporter 1-3 isoform X1 [Brassica rapa]
Bra036042.gene	blue	1.94e-30	1.4516	up	--	--	--	serpin-Z10-like [Brassica napus]
Bra036061.gene	blue	7.29e-159	1.18147	up	9.15e-213	2.05536	up	PREDICTED: ethylene-responsive transcription factor ERF011 [Brassica rapa]
Bra036085.gene	blue	3.85e-15	1.21656	up	--	--	--	HRb [Brassica napus]
Bra036086.gene	blue	9.5e-14	1.19621	up	--	--	--	PREDICTED: RPW8-like protein 3 [Brassica rapa]
Bra036099.gene	blue	6.56e-13	1.77495	up	--	--	--	PREDICTED: uncharacterized protein LOC103840992 [Brassica rapa]
Bra036136.gene	blue	0.000476812	0.422839	normal	3.32e-12	3.13234	up	BnaA09g03390D [Brassica napus]
Bra036138.gene	blue	2.55e-24	1.11719	up	3.69e-12	1.72491	up	PREDICTED: probable WRKY transcription factor 48 [Brassica rapa]
Bra036159.gene	blue	0.00451782	1.06857	up	--	--	--	PREDICTED: cyclin-dependent kinase inhibitor 3-like [Brassica rapa]
Bra036163.gene	blue	1.7e-130	2.94082	up	--	--	--	PREDICTED: RPM1-interacting protein 4-like [Brassica rapa]
Bra036174.gene	blue	1.23e-09	0.669901	normal	7.95e-08	2.03343	up	PREDICTED: glutamate receptor 1.2-like [Brassica rapa]
Bra036175.gene	blue	7.89e-54	2.67383	up	--	--	--	PREDICTED: glutamate receptor 1.2-like [Brassica rapa]
Bra036223.gene	blue	1.18e-37	1.34675	up	3.57e-06	2.44062	up	PREDICTED: NAC domain-containing protein 59-like [Brassica rapa]
Bra036289.gene	blue	1.16e-66	1.03169	up	1.07e-39	1.14251	up	PREDICTED: xanthine dehydrogenase 1-like [Brassica rapa]
Bra036312.gene	blue	3.08e-31	1.01239	up	0.0895862	0.295318	normal	PREDICTED: two-pore potassium channel 5 [Brassica rapa]
Bra036315.gene	blue	1.44e-53	1.36491	up	0.033476	0.202236	normal	probable WRKY transcription factor 47 [Brassica rapa]
Bra036435.gene	blue	6.23e-09	1.86086	up	--	--	--	PREDICTED: uncharacterized protein LOC103828215 isoform X1 [Brassica rapa]
Bra036446.gene	blue	4.23e-20	2.53386	up	--	--	--	PREDICTED: WUSCHEL-related homeobox 11-like isoform X2 [Brassica rapa]
Bra036525.gene	blue	1.31e-33	2.78322	up	--	--	--	PREDICTED: flowering-promoting factor 1-like [Brassica rapa]
Bra036589.gene	blue	4.37e-10	2.10894	up	--	--	--	PREDICTED: uncharacterized protein LOC103837137 [Brassica rapa]
Bra036594.gene	blue	1.74e-08	1.07194	up	0.985706	0.00727036	normal	PREDICTED: tropomyosin-1, isoforms 9A/A/B-like [Brassica rapa]
Bra036628.gene	blue	4.98e-105	1.70524	up	0.457234	0.286677	normal	PREDICTED: mitochondrial Rho GTPase 1-like [Brassica rapa]
Bra036666.gene	blue	2.45e-10	2.32636	up	--	--	--	BnaA09g10410D [Brassica napus]
Bra036792.gene	blue	1.14e-17	0.840004	normal	2.25e-26	2.11873	up	PREDICTED: mucin-5AC [Brassica rapa]
Bra036830.gene	blue	1.2e-43	4.79316	up	--	--	--	PREDICTED: auxin-induced protein 15A [Brassica rapa]
Bra036858.gene	blue	2.25e-12	1.0651	up	--	--	--	PREDICTED: BTB/POZ domain-containing protein At3g50840 [Brassica rapa]
Bra036864.gene	blue	3.94e-22	1.11464	up	0.00368579	0.486663	normal	BnaA01g19270D [Brassica napus]
Bra036869.gene	blue	1.13e-07	1.69788	up	--	--	--	PREDICTED: CBL-interacting serine/threonine-protein kinase 4-like [Brassica rapa]
Bra036870.gene	blue	5.1e-15	1.78964	up	--	--	--	PREDICTED: CBL-interacting serine/threonine-protein kinase 4 [Brassica rapa]
Bra036936.gene	blue	1.08e-143	2.15944	up	3.89e-41	2.40583	up	PREDICTED: AAA-ATPase At1g43910 [Brassica rapa]
Bra036972.gene	blue	8.56e-172	1.06459	up	0.851727	0.0131389	normal	PREDICTED: probable protein phosphatase 2C 63 [Brassica rapa]
Bra036978.gene	blue	3.07e-97	1.19517	up	0.00268938	-1.27398	down	PREDICTED: inositol-tetrakisphosphate 1-kinase 2-like [Brassica rapa]
Bra036981.gene	blue	4.04e-155	3.27705	up	--	--	--	PREDICTED: pathogenesis-related protein 1-like [Brassica rapa]
Bra036982.gene	blue	7.65e-197	3.8516	up	--	--	--	PREDICTED: pathogenesis-related protein 1-like [Brassica rapa]
Bra036984.gene	blue	0	1.63308	up	--	--	--	PREDICTED: pathogenesis-related protein 1-like [Brassica rapa]
Bra036985.gene	blue	7.05e-34	2.73257	up	--	--	--	BnaA03g52730D [Brassica napus]
Bra036986.gene	blue	0	3.88335	up	--	--	--	PREDICTED: pathogenesis-related protein 1-like [Brassica rapa]
Bra036987.gene	blue	0	3.01025	up	--	--	--	PREDICTED: pathogenesis-related protein 1-like [Brassica rapa]
Bra036988.gene	blue	0	3.07419	up	--	--	--	PREDICTED: pathogenesis-related protein 1-like [Brassica rapa]
Bra037007.gene	blue	0	2.49891	up	0.000855406	0.529129	normal	PREDICTED: peroxidase 47 [Brassica rapa]
Bra037049.gene	blue	1.81e-17	1.13198	up	--	--	--	PREDICTED: potassium channel KAT3-like [Brassica rapa]
Bra037101.gene	blue	5.03e-35	3.17879	up	--	--	--	PREDICTED: uncharacterized protein LOC103868383 [Brassica rapa]
Bra037131.gene	blue	6.79e-31	5.53527	up	--	--	--	PREDICTED: uncharacterized protein LOC103837728 [Brassica rapa]
Bra037251.gene	blue	1.2e-37	1.21105	up	1.94e-21	3.68587	up	PREDICTED: bZIP transcription factor 27-like isoform X1 [Brassica rapa]
Bra037258.gene	blue	1.03e-131	1.25644	up	0.436561	0.066192	normal	PREDICTED: serine/threonine-protein kinase STY8 [Brassica rapa]
Bra037277.gene	blue	4.8e-18	0.45339	normal	1.77e-39	1.4877	up	PREDICTED: calcium-dependent protein kinase 6 [Brassica rapa]
Bra037329.gene	blue	0	4.64234	up	--	--	--	PREDICTED: ferric reduction oxidase 2-like [Brassica rapa]
Bra037368.gene	blue	4.95e-105	1.17639	up	0.00614375	-0.257686	normal	WRKY transcription factor 22 [Brassica rapa]
Bra037436.gene	blue	0.000548687	1.1491	up	0.715917	0.177327	normal	PREDICTED: uncharacterized protein LOC103875018 [Brassica rapa]
Bra037446.gene	blue	4.4e-05	0.766152	normal	7.52e-08	1.84348	up	PREDICTED: 1,4-dihydroxy-2-naphthoyl-CoA thioesterase 2 [Raphanus sativus]
Bra037448.gene	blue	6.91e-60	1.14661	up	1.07e-07	0.678453	normal	PREDICTED: LOW QUALITY PROTEIN: probable disease resistance RPP8-like protein 4 [Brassica rapa]
Bra037477.gene	blue	1.07e-07	0.843438	normal	8.97e-06	1.72893	up	PREDICTED: peptidyl-prolyl cis-trans isomerase FKBP65 [Brassica rapa]
Bra037520.gene	blue	4.64e-150	0.957783	normal	3.23e-141	1.5386	up	PREDICTED: respiratory burst oxidase homolog protein D [Brassica rapa]
Bra037545.gene	blue	4.73e-15	1.17294	up	0.00747827	1.19025	up	BnaA01g26340D [Brassica napus]
Bra037578.gene	blue	4.71e-51	1.0671	up	1.33e-15	0.752532	normal	PREDICTED: uncharacterized protein LOC103837998 [Brassica rapa]
Bra037632.gene	blue	1.84e-13	3.05939	up	--	--	--	PREDICTED: probable 2-oxoglutarate/Fe(II)-dependent dioxygenase [Brassica rapa]
Bra037652.gene	blue	8.56e-16	1.10592	up	--	--	--	uncharacterized protein LOC106429258 [Brassica napus]
Bra037655.gene	blue	7.41e-31	1.02334	up	--	--	--	PREDICTED: uncharacterized protein LOC103866134 [Brassica rapa]
Bra037698.gene	blue	0	1.5061	up	--	--	--	PREDICTED: endochitinase At2g43610-like [Brassica rapa]
Bra037711.gene	blue	5.63e-68	2.21325	up	0.340127	0.751388	normal	PREDICTED: protein NLP8-like isoform X1 [Brassica rapa]
Bra037735.gene	blue	1.09e-11	0.903485	normal	1.01e-10	1.69991	up	PREDICTED: uncharacterized protein LOC103866043 isoform X4 [Brassica rapa]
Bra037741.gene	blue	7e-20	1.11246	up	7.64e-09	1.00306	up	PREDICTED: probable polyamine oxidase 2 isoform X2 [Brassica rapa]
Bra037743.gene	blue	4.12e-159	2.77814	up	6.54e-26	2.36533	up	PREDICTED: transcription factor JUNGBRUNNEN 1-like [Brassica rapa]
Bra037779.gene	blue	7.46e-57	1.69263	up	1.18e-05	1.1715	up	PREDICTED: NAC domain-containing protein 104 [Brassica rapa]
Bra037877.gene	blue	0	1.65391	up	2.25e-81	1.98737	up	PREDICTED: peroxidase C2 [Brassica rapa]
Bra037906.gene	blue	5e-160	1.47353	up	--	--	--	subtilisin-like protease SBT3.8 isoform X1 [Brassica napus]
Bra037963.gene	blue	0.0434079	0.451872	normal	0.00566804	1.02579	up	PREDICTED: uncharacterized protein LOC103871077 [Brassica rapa]
Bra038031.gene	blue	1.58e-32	1.24148	up	4.34e-06	0.65211	normal	PREDICTED: serine acetyltransferase 1, chloroplastic-like [Brassica rapa]
Bra038055.gene	blue	1.4e-20	0.617111	normal	1.11e-37	2.38048	up	PREDICTED: nudix hydrolase 7-like [Brassica rapa]
Bra038072.gene	blue	3.94e-27	1.35594	up	--	--	--	BnaA08g05780D [Brassica napus]
Bra038121.gene	blue	4.37e-22	1.1518	up	--	--	--	PREDICTED: ABC transporter G family member 24-like isoform X1 [Brassica rapa]
Bra038126.gene	blue	0.00643682	1.04285	up	--	--	--	BnaC06g06360D [Brassica napus]
Bra038130.gene	blue	8.63e-09	1.77583	up	--	--	--	alanine and glycine-rich protein-like [Brassica napus]
Bra038164.gene	blue	1.73e-295	2.94924	up	1.39e-20	1.83308	up	PREDICTED: probable nicotianamine synthase 4 [Brassica rapa]
Bra038174.gene	blue	8.14e-94	1.13234	up	8.8e-08	1.68462	up	PREDICTED: F-box protein VBF-like [Brassica rapa]
Bra038219.gene	blue	2.16e-102	1.01997	up	0.691793	0.0277214	normal	PREDICTED: zinc finger protein AZF2-like [Brassica rapa]
Bra038223.gene	blue	2.91e-15	1.77941	up	--	--	--	PREDICTED: magnesium transporter MRS2-3-like isoform X2 [Brassica rapa]
Bra038224.gene	blue	0.00055408	1.30595	up	--	--	--	BnaA01g25980D [Brassica napus]
Bra038227.gene	blue	4.61e-78	1.31524	up	0.671595	0.059058	normal	PREDICTED: uncharacterized protein LOC103837023 [Brassica rapa]
Bra038341.gene	blue	0.00239037	1.9728	up	--	--	--	PREDICTED: basic leucine zipper 8 [Brassica rapa]
Bra038475.gene	blue	4.47e-93	3.52102	up	1.22e-12	1.44222	up	PREDICTED: cysteine proteinase inhibitor 4-like [Brassica rapa]
Bra038521.gene	blue	1.56e-47	0.590229	normal	1.87e-107	1.51411	up	--
Bra038585.gene	blue	5.78e-19	1.18961	up	6.17e-05	0.9385	normal	PREDICTED: MLO-like protein 6 [Brassica rapa]
Bra038608.gene	blue	1.62e-10	1.08072	up	0.00510399	0.789825	normal	PREDICTED: uncharacterized protein LOC103873733 [Brassica rapa]
Bra038620.gene	blue	2.52e-06	1.34892	up	--	--	--	PREDICTED: uncharacterized protein LOC106334663 [Brassica oleracea var. oleracea]
Bra038647.gene	blue	2.33e-29	1.10772	up	--	--	--	PREDICTED: putative inactive flavonol synthase 2 [Brassica rapa]
Bra038673.gene	blue	4.73e-08	1.71691	up	--	--	--	PREDICTED: uncharacterized protein LOC103846060 [Brassica rapa]
Bra038686.gene	blue	6.31e-10	1.0474	up	--	--	--	PREDICTED: uncharacterized protein LOC103845912 [Brassica rapa]
Bra038704.gene	blue	6.92e-15	1.17196	up	--	--	--	BnaA01g30780D [Brassica napus]
Bra038749.gene	blue	5.65e-64	1.19635	up	--	--	--	PREDICTED: protein DETOXIFICATION 39-like [Brassica rapa]
Bra038763.gene	blue	7.78e-157	1.31796	up	1.56e-05	0.682021	normal	PREDICTED: protein NRT1/ PTR FAMILY 7.2 [Brassica rapa]
Bra038779.gene	blue	5.4e-27	1.28017	up	4.42e-10	2.44831	up	PREDICTED: uncharacterized protein LOC103861223 isoform X2 [Brassica rapa]
Bra038827.gene	blue	5.6e-49	1.44008	up	4.78e-26	-1.49309	down	PREDICTED: uncharacterized protein LOC103828360 [Brassica rapa]
Bra038828.gene	blue	3.66e-87	2.71675	up	0.000926243	-0.80707	normal	PREDICTED: receptor-like cytosolic serine/threonine-protein kinase RBK2 [Brassica rapa]
Bra038842.gene	blue	8.02e-283	1.14817	up	0.265548	0.133895	normal	PREDICTED: cadmium/zinc-transporting ATPase HMA3-like [Brassica rapa]
Bra038858.gene	blue	3.1e-13	-3.2657	down	0.35075	-0.268542	normal	BnaA07g01410D [Brassica napus]
Bra038958.gene	blue	5.55e-08	0.689791	normal	3.95e-07	1.26009	up	PREDICTED: zinc finger protein ZPR1 [Brassica rapa]
Bra038976.gene	blue	2.76e-07	1.61399	up	--	--	--	BnaA01g26870D [Brassica napus]
Bra039006.gene	blue	0	4.20515	up	--	--	--	putative retroelement pol polyprotein [Arabidopsis thaliana]
Bra039012.gene	blue	5.77e-72	1.05096	up	0.264131	-0.0842446	normal	PREDICTED: uncharacterized protein LOC103828286 [Brassica rapa]
Bra039044.gene	blue	2.4e-13	1.16664	up	0.736038	0.0751849	normal	PREDICTED: uncharacterized protein At3g28850-like [Brassica rapa]
Bra039047.gene	blue	0	2.92586	up	1.65e-09	2.45669	up	PREDICTED: cytochrome P450 81D11 [Brassica rapa]
Bra039053.gene	blue	0	2.24495	up	1e-16	1.72888	up	PREDICTED: AAA-ATPase At3g28510-like isoform X1 [Brassica rapa]
Bra039087.gene	blue	5.94e-34	0.638004	normal	2.39e-66	4.26264	up	PREDICTED: lysine histidine transporter 1-like [Brassica rapa]
Bra039120.gene	blue	1.44e-53	0.485013	normal	2.02e-146	3.56087	up	PREDICTED: alpha-dioxygenase 1 [Brassica rapa]
Bra039125.gene	blue	1.5e-99	1.42731	up	0.0965389	-0.241288	normal	PREDICTED: protein NRT1/ PTR FAMILY 5.9 [Brassica rapa]
Bra039186.gene	blue	1.67e-31	2.14312	up	0.000669724	-0.87137	normal	PREDICTED: indole-3-acetic acid-amido synthetase GH3.3 [Brassica rapa]
Bra039193.gene	blue	2.25e-08	1.95956	up	--	--	--	PREDICTED: uncharacterized protein LOC103842419 [Brassica rapa]
Bra039217.gene	blue	1.01e-301	1.05298	up	4.26e-70	0.681006	normal	PREDICTED: tetraspanin-8 [Brassica rapa]
Bra039282.gene	blue	1.36e-20	1.86735	up	--	--	--	PREDICTED: putative RING-H2 finger protein ATL21B [Brassica rapa]
Bra039345.gene	blue	1.29e-08	1.45328	up	--	--	--	PREDICTED: auxin-responsive protein SAUR72 [Brassica rapa]
Bra039348.gene	blue	4.33e-101	1.51664	up	1.89e-14	1.94503	up	PREDICTED: LOW QUALITY PROTEIN: ABC transporter C family member 6-like [Brassica rapa]
Bra039352.gene	blue	1.08e-19	4.24364	up	--	--	--	PREDICTED: feruloyl CoA ortho-hydroxylase 2-like [Brassica rapa]
Bra039369.gene	blue	1.05e-47	1.17099	up	9.15e-28	1.56322	up	PREDICTED: LOW QUALITY PROTEIN: ABC transporter C family member 6 [Brassica rapa]
Bra039374.gene	blue	2.61e-07	1.18638	up	6.12e-05	1.95514	up	PREDICTED: meiotic recombination protein SPO11-1 [Brassica rapa]
Bra039375.gene	blue	4.6e-12	1.4473	up	0.00372924	0.920231	normal	PREDICTED: uncharacterized protein LOC103849748 [Brassica rapa]
Bra039457.gene	blue	7.83e-10	-1.04369	down	4.2e-11	-0.421897	normal	PREDICTED: sugar transporter ERD6-like 11 isoform X1 [Brassica rapa]
Bra039501.gene	blue	1.17e-12	0.642926	normal	2.38e-21	2.31029	up	BnaA05g12930D [Brassica napus]
Bra039701.gene	blue	5.89e-23	1.48783	up	--	--	--	PREDICTED: LOW QUALITY PROTEIN: GDSL esterase/lipase 1-like [Brassica rapa]
Bra039727.gene	blue	5.14e-148	1.24675	up	--	--	--	PREDICTED: germin-like protein subfamily 1 member 8 [Brassica rapa]
Bra039737.gene	blue	2.56e-158	1.757	up	5.22e-52	4.26182	up	PREDICTED: NDR1/HIN1-Like protein 3 [Brassica rapa]
Bra039752.gene	blue	3.83e-38	1.38983	up	1.38e-13	1.30164	up	PREDICTED: U-box domain-containing protein 20 [Brassica rapa]
Bra039777.gene	blue	3.65e-249	1.35037	up	0.216365	0.087815	normal	BnaCnng52250D [Brassica napus]
Bra039863.gene	blue	9.51e-21	1.21195	up	--	--	--	PREDICTED: putative glycerol-3-phosphate transporter 3 [Brassica rapa]
Bra039926.gene	blue	2.01e-17	1.28466	up	--	--	--	PREDICTED: transcription factor bHLH19-like [Brassica rapa]
Bra039974.gene	blue	4.3e-92	2.48404	up	3.18e-08	1.45394	up	PREDICTED: tropinone reductase homolog At2g30670-like [Brassica rapa]
Bra039980.gene	blue	1.85e-22	0.682007	normal	4.04e-24	1.12218	up	PREDICTED: glutathione S-transferase U7 [Brassica rapa]
Bra039982.gene	blue	2.38e-140	2.02438	up	1.29e-14	1.17508	up	PREDICTED: glutathione S-transferase U4 [Brassica rapa]
Bra040003.gene	blue	5.68e-32	0.979632	normal	7.71e-11	-1.53146	down	PREDICTED: protein DETOXIFICATION 23 [Brassica rapa]
Bra040107.gene	blue	0	4.18628	up	--	--	--	expansin-like B1 precursor [Brassica rapa]
Bra040135.gene	blue	6.25e-37	1.02365	up	--	--	--	PREDICTED: AT-hook motif nuclear-localized protein 19 [Brassica oleracea var. oleracea]
Bra040147.gene	blue	5.79e-17	1.55056	up	--	--	--	PREDICTED: glutamate receptor 1.1 [Brassica rapa]
Bra040153.gene	blue	1.02e-24	1.0265	up	3.66e-35	2.33297	up	PREDICTED: NAC domain-containing protein 79-like isoform X2 [Brassica rapa]
Bra040181.gene	blue	2.67e-88	1.91493	up	--	--	--	PREDICTED: transcription factor MYB39-like [Brassica rapa]
Bra040186.gene	blue	1.12e-76	3.95081	up	--	--	--	PREDICTED: phosphoenolpyruvate carboxylase kinase 2 [Brassica rapa]
Bra040216.gene	blue	1.34e-33	0.5568	normal	1.72e-55	1.19241	up	PREDICTED: REF/SRPP-like protein At3g05500 [Brassica rapa]
Bra040243.gene	blue	8.55e-172	1.01169	up	--	--	--	PREDICTED: germin-like protein subfamily 1 member 7 [Brassica rapa]
Bra040251.gene	blue	4.03e-08	1.01328	up	--	--	--	PREDICTED: shaggy-related protein kinase gamma-like [Brassica rapa]
Bra040314.gene	blue	1.74e-110	2.0719	up	7.39e-13	2.57845	up	PREDICTED: uncharacterized protein LOC103866204 [Brassica rapa]
Bra040320.gene	blue	3.08e-66	6.80703	up	--	--	--	PREDICTED: probable pectinesterase/pectinesterase inhibitor 17 [Brassica rapa]
Bra040363.gene	blue	1.28e-188	3.27182	up	0.000155062	1.73871	up	PREDICTED: purple acid phosphatase 15-like [Brassica rapa]
Bra040436.gene	blue	9.9e-159	1.18196	up	0.00471828	0.251818	normal	PREDICTED: protein TIME FOR COFFEE isoform X4 [Brassica rapa]
Bra040586.gene	blue	6.16e-08	-1.37025	down	0.00235638	0.615934	normal	PREDICTED: BAHD acyltransferase At3g29680-like [Brassica rapa]
Bra040587.gene	blue	6.9e-39	1.84633	up	0.00180929	0.914626	normal	PREDICTED: COBRA-like protein 2 [Brassica oleracea var. oleracea]
Bra040605.gene	blue	2.32e-92	1.60735	up	0.0670328	0.365483	normal	PREDICTED: U-box domain-containing protein 21 [Brassica rapa]
Bra040695.gene	blue	3.76e-36	0.58152	normal	4.62e-28	1.00665	up	PREDICTED: extradiol ring-cleavage dioxygenase [Brassica rapa]
Bra040801.gene	blue	3.61e-142	1.26536	up	1.81e-33	0.771993	normal	PREDICTED: ammonium transporter 1 member 1 [Brassica rapa]
Bra040853.gene	blue	4.58e-06	1.04093	up	--	--	--	PREDICTED: 40S ribosomal protein S9-2 [Brassica rapa]
Bra040972.gene	blue	3.81e-93	2.24004	up	0.0506258	0.716731	normal	PREDICTED: putative G-type lectin S-receptor-like serine/threonine-protein kinase At1g61610 [Brassica rapa]
Bra040985.gene	blue	1.9e-26	1.28765	up	--	--	--	PREDICTED: cytochrome P450 72C1-like [Brassica rapa]
Bra041019.gene	blue	2.58e-11	1.28287	up	--	--	--	uncharacterized protein LOC106350994 [Brassica napus]
Bra041029.gene	blue	8.75e-17	1.22798	up	--	--	--	PREDICTED: probable WRKY transcription factor 14 isoform X1 [Brassica rapa]
Bra041035.gene	blue	5.48e-33	1.2917	up	2.86e-16	2.16723	up	PREDICTED: VQ motif-containing protein 22 [Brassica rapa]
Bra041039.gene	blue	0.000981484	0.704524	normal	7.31e-05	1.6475	up	PREDICTED: serpin-Z1-like [Brassica rapa]
Bra041092.gene	blue	1.03e-08	1.50274	up	--	--	--	PREDICTED: patatin-like phospholipase domain-containing protein 4 [Brassica rapa]
Bra041119.gene	blue	2.81e-25	1.28083	up	--	--	--	PREDICTED: glycine-rich cell wall structural protein 2 [Brassica rapa]
Brassica_rapa_newGene_1048	blue	1.53e-260	4.35812	up	--	--	--	PREDICTED: flavone 3&apos;-O-methyltransferase 1-like [Raphanus sativus]
Brassica_rapa_newGene_1113	blue	1.74e-07	1.52035	up	--	--	--	BnaC06g42140D [Brassica napus]
Brassica_rapa_newGene_1174	blue	2.9e-15	2.85428	up	--	--	--	PREDICTED: uncharacterized protein LOC104763598 [Camelina sativa]
Brassica_rapa_newGene_1269	blue	4.25e-10	1.82718	up	--	--	--	--
Brassica_rapa_newGene_1424	blue	2.38e-07	1.11582	up	0.213105	0.381181	normal	uncharacterized protein LOC106402622 isoform X1 [Brassica napus]
Brassica_rapa_newGene_1488	blue	1.5e-37	1.71046	up	--	--	--	BnaC01g39830D [Brassica napus]
Brassica_rapa_newGene_1778	blue	6.8e-15	2.04056	up	--	--	--	PREDICTED: uncharacterized protein LOC103873924 isoform X1 [Brassica rapa]
Brassica_rapa_newGene_1857	blue	0.000265477	0.57854	normal	1.73e-13	2.67368	up	ubiquitin-conjugating enzyme E2 2 isoform X2 [Dendrobium catenatum]
Brassica_rapa_newGene_1937	blue	1.17e-36	1.58419	up	0.00130488	-1.23934	down	uncharacterized protein LOC111203562 [Brassica napus]
Brassica_rapa_newGene_206	blue	1.21e-130	2.71568	up	--	--	--	--
Brassica_rapa_newGene_2065	blue	0.000109031	1.10117	up	--	--	--	PREDICTED: uncharacterized protein LOC103875418 [Brassica rapa]
Brassica_rapa_newGene_2074	blue	4.07e-141	3.58437	up	--	--	--	uncharacterized protein LOC106352455 [Brassica napus]
Brassica_rapa_newGene_21	blue	6.68e-05	1.03224	up	0.129494	0.540844	normal	PREDICTED: uncharacterized protein LOC103858519 [Brassica rapa]
Brassica_rapa_newGene_2104	blue	4.02e-09	1.12877	up	2.65e-05	-1.17177	down	BnaA01g19630D [Brassica napus]
Brassica_rapa_newGene_2236	blue	8.01e-11	1.25252	up	0.892076	-0.0180866	normal	--
Brassica_rapa_newGene_2288	blue	4.72e-13	1.42329	up	--	--	--	--
Brassica_rapa_newGene_2387	blue	5.2e-08	1.14453	up	--	--	--	PREDICTED: putative F-box/kelch-repeat protein At1g27420 [Brassica rapa]
Brassica_rapa_newGene_2538	blue	3.8e-32	1.87748	up	--	--	--	--
Brassica_rapa_newGene_2664	blue	1.52e-139	4.49188	up	--	--	--	PREDICTED: uncharacterized protein LOC108846104 [Raphanus sativus]
Brassica_rapa_newGene_2680	blue	1.67e-155	3.82731	up	--	--	--	--
Brassica_rapa_newGene_3008	blue	1.01e-22	2.34542	up	--	--	--	uncharacterized protein LOC111832636 [Capsella rubella]
Brassica_rapa_newGene_3024	blue	5.74e-136	2.91434	up	--	--	--	--
Brassica_rapa_newGene_3556	blue	5.49e-05	1.17009	up	0.668531	0.176183	normal	PREDICTED: uncharacterized protein LOC108858102 [Raphanus sativus]
Brassica_rapa_newGene_3557	blue	0.000860182	-1.55808	down	0.439588	0.262777	normal	--
Brassica_rapa_newGene_3568	blue	4.49e-06	1.19807	up	--	--	--	putative disease resistance protein At1g63350 [Brassica napus]
Brassica_rapa_newGene_3572	blue	1.45e-55	4.17942	up	--	--	--	PREDICTED: uncharacterized protein LOC108829765 [Raphanus sativus]
Brassica_rapa_newGene_3614	blue	1.29e-28	2.80532	up	--	--	--	PREDICTED: uncharacterized protein LOC106339014 [Brassica oleracea var. oleracea]
Brassica_rapa_newGene_3633	blue	1.55e-30	1.7177	up	--	--	--	BnaC04g06250D [Brassica napus]
Brassica_rapa_newGene_3657	blue	1.14e-16	1.16891	up	0.760958	0.0610089	normal	BnaC01g35440D [Brassica napus]
Brassica_rapa_newGene_3668	blue	4e-113	1.29757	up	--	--	--	PREDICTED: disease resistance protein RPS6-like [Brassica rapa]
Brassica_rapa_newGene_3875	blue	1.11e-09	1.01047	up	--	--	--	PREDICTED: uncharacterized protein LOC106336548 [Brassica oleracea var. oleracea]
Brassica_rapa_newGene_39	blue	8.13e-48	1.48526	up	0.0890593	1.24148	normal	cysteine-rich receptor-like protein kinase 40 isoform X1 [Brassica napus]
Brassica_rapa_newGene_4	blue	3.28e-18	0.946942	normal	1.03e-10	1.48937	up	PREDICTED: protein IQ-DOMAIN 1-like isoform X2 [Brassica rapa]
Brassica_rapa_newGene_4006	blue	2.12e-13	2.33558	up	--	--	--	--
Brassica_rapa_newGene_4031	blue	2.42e-54	3.40069	up	--	--	--	--
Brassica_rapa_newGene_405	blue	1.24e-32	1.96533	up	0.799707	0.114307	normal	BnaCnng56170D [Brassica napus]
Brassica_rapa_newGene_412	blue	5.56e-20	3.81194	up	--	--	--	--
Brassica_rapa_newGene_421	blue	0.00035322	1.29306	up	--	--	--	PREDICTED: uncharacterized protein LOC103828926 [Brassica rapa]
Brassica_rapa_newGene_4230	blue	8.16e-20	1.37975	up	--	--	--	PREDICTED: ribonuclease 3-like [Brassica rapa]
Brassica_rapa_newGene_4421	blue	4.88e-45	2.9705	up	6.85e-10	2.92341	up	PREDICTED: uncharacterized protein LOC103846095 [Brassica rapa]
Brassica_rapa_newGene_4456	blue	0.07458	0.898843	normal	5.21e-06	-1.68788	down	PREDICTED: uncharacterized protein LOC103849049 [Brassica rapa]
Brassica_rapa_newGene_4474	blue	1.77e-12	1.05804	up	5.43e-05	1.01362	up	BnaC09g33010D [Brassica napus]
Brassica_rapa_newGene_4545	blue	1.61e-05	1.25515	up	0.325752	0.361907	normal	BnaC09g38030D [Brassica napus]
Brassica_rapa_newGene_4612	blue	1.45e-28	3.33562	up	--	--	--	putative INV6 [Brassica napus]
Brassica_rapa_newGene_4738	blue	5.6e-23	1.19252	up	1.49e-21	2.59969	up	hypothetical protein AXX17_AT5G33830 [Arabidopsis thaliana]
Brassica_rapa_newGene_4763	blue	2.09e-32	3.26124	up	--	--	--	PREDICTED: uncharacterized protein LOC108829765 [Raphanus sativus]
Brassica_rapa_newGene_4793	blue	4.77e-26	1.03505	up	0.0162825	0.281132	normal	PREDICTED: uncharacterized protein LOC103836267 [Brassica rapa]
Brassica_rapa_newGene_493	blue	3.9e-06	0.636312	normal	2.8e-20	2.61234	up	PREDICTED: RING-H2 finger protein ATL81 [Brassica rapa]
Brassica_rapa_newGene_4989	blue	1.26e-24	1.27795	up	0.355919	-0.289044	normal	uncharacterized protein LOC106424262 [Brassica napus]
Brassica_rapa_newGene_5034	blue	3.53e-06	1.56598	up	--	--	--	hypothetical protein CUMW_096590 [Citrus unshiu]
Brassica_rapa_newGene_5273	blue	1.84e-07	1.31752	up	0.346787	-0.368012	normal	uncharacterized protein LOC111212463 isoform X2 [Brassica napus]
Brassica_rapa_newGene_5545	blue	2.26e-05	1.0635	up	--	--	--	BnaA05g36360D [Brassica napus]
Brassica_rapa_newGene_5657	blue	5.23e-05	1.78527	up	--	--	--	BnaC09g13120D [Brassica napus]
Brassica_rapa_newGene_566	blue	1.18e-14	-1.92559	down	0.567276	0.104676	normal	PREDICTED: LOW QUALITY PROTEIN: cytochrome P450 78A9-like [Brassica rapa]
Brassica_rapa_newGene_5729	blue	8.89e-14	2.24618	up	--	--	--	uncharacterized protein LOC106413334 [Brassica napus]
Brassica_rapa_newGene_5795	blue	2.08e-32	2.28511	up	5.16e-05	-1.02588	down	PREDICTED: uncharacterized protein LOC103852029 [Brassica rapa]
Brassica_rapa_newGene_589	blue	4.58e-05	1.06775	up	--	--	--	--
Brassica_rapa_newGene_5895	blue	6.85e-05	1.11409	up	--	--	--	PREDICTED: uncharacterized protein LOC106330491 [Brassica oleracea var. oleracea]
Brassica_rapa_newGene_597	blue	5.92e-05	1.04346	up	0.460818	-0.280024	normal	--
Brassica_rapa_newGene_6179	blue	2.01e-12	1.50464	up	--	--	--	--
Brassica_rapa_newGene_6285	blue	3.33e-37	1.23026	up	0.45262	-0.0710114	normal	PREDICTED: PRA1 family protein B5 [Brassica rapa]
Brassica_rapa_newGene_6440	blue	4.17e-35	1.26252	up	--	--	--	PREDICTED: alpha carbonic anhydrase 2-like [Brassica rapa]
Brassica_rapa_newGene_6482	blue	0.000375351	1.15032	up	0.791485	-0.153068	normal	--
Brassica_rapa_newGene_6516	blue	1.67e-35	3.72966	up	--	--	--	--
Brassica_rapa_newGene_6523	blue	1.76e-35	1.1419	up	1.04e-11	1.05754	up	--
Brassica_rapa_newGene_748	blue	8.03e-08	1.1746	up	--	--	--	uncharacterized protein LOC112086480 [Eutrema salsugineum]
Brassica_rapa_newGene_839	blue	1.15e-05	1.42465	up	--	--	--	--
Brassica_rapa_newGene_84	blue	1.44e-18	0.740085	normal	1.5e-17	1.65247	up	PREDICTED: LOB domain-containing protein 41 [Brassica rapa]
Brassica_rapa_newGene_917	blue	1.13e-05	-1.46764	down	0.404868	0.257248	normal	PREDICTED: short-chain dehydrogenase reductase 3b isoform X2 [Brassica rapa]
Bra000011.gene	brown	1.38e-13	-1.43057	down	1.57e-46	-1.47682	down	PREDICTED: transcription factor AS1 [Brassica rapa]
Bra000018.gene	brown	2.67e-06	-0.588154	normal	6.83e-91	3.04029	up	PREDICTED: aldo-keto reductase family 4 member C9 [Brassica rapa]
Bra000052.gene	brown	3.27e-05	0.299611	normal	1.71e-114	-1.56475	down	PREDICTED: abscisic acid receptor PYL4 [Brassica rapa]
Bra000097.gene	brown	0.0593838	-0.664122	normal	7.9e-10	2.43099	up	PREDICTED: probable histone H2A variant 2 [Brassica rapa]
Bra000111.gene	brown	0.932198	-0.032178	normal	5.6e-28	-1.23811	down	probable aquaporin PIP2-6 [Brassica rapa]
Bra000122.gene	brown	4.49e-19	-0.787293	normal	3.38e-133	2.83517	up	PREDICTED: MLO-like protein 12 isoform X1 [Brassica rapa]
Bra000144.gene	brown	--	--	--	0	-1.31625	down	PREDICTED: ribulose bisphosphate carboxylase/oxygenase activase, chloroplastic-like isoform X1 [Brassica rapa]
Bra000165.gene	brown	0.253178	0.133668	normal	3.45e-16	1.44832	up	PREDICTED: protein EARLY FLOWERING 4-like [Brassica rapa]
Bra000231.gene	brown	2e-17	-1.56042	down	1.02e-40	-1.76935	down	PREDICTED: glycerol-3-phosphate dehydrogenase [NAD(+)] GPDHC1, cytosolic [Brassica rapa]
Bra000251.gene	brown	0.00885112	-0.747628	normal	2.89e-30	-1.04258	down	PREDICTED: uncharacterized protein LOC103858008 isoform X1 [Brassica rapa]
Bra000256.gene	brown	--	--	--	1.31e-26	-1.1858	down	PREDICTED: basic leucine zipper 34-like [Brassica rapa]
Bra000276.gene	brown	4.73e-05	-1.79994	down	2.65e-06	-1.14487	down	PREDICTED: transcription factor PAR1-like [Brassica rapa]
Bra000301.gene	brown	0.110661	-0.244987	normal	1.69e-18	-1.20506	down	PREDICTED: uncharacterized protein LOC103858065 [Brassica rapa]
Bra000328.gene	brown	3.36e-05	-1.55059	down	8.62e-07	-0.74512	normal	PREDICTED: formin-like protein 2 [Brassica rapa]
Bra000334.gene	brown	0.000129845	1.20039	up	3.15e-07	-0.437305	normal	PREDICTED: uncharacterized protein LOC103858109 [Brassica rapa]
Bra000377.gene	brown	5.93e-15	-1.67844	down	0	-1.60288	down	PREDICTED: 14 kDa proline-rich protein DC2.15 [Brassica rapa]
Bra000553.gene	brown	0.00919292	-0.255582	normal	2.09e-28	1.02085	up	PREDICTED: uncharacterized protein LOC103858367 [Brassica rapa]
Bra000583.gene	brown	0.150109	-0.479422	normal	1.18e-45	-1.25602	down	PREDICTED: protein DETOXIFICATION 46, chloroplastic-like [Brassica rapa]
Bra000589.gene	brown	--	--	--	8.49e-39	-2.31757	down	PREDICTED: uncharacterized protein LOC103858409 [Brassica rapa]
Bra000663.gene	brown	--	--	--	3.72e-48	-1.22373	down	PREDICTED: thylakoid lumenal 29 kDa protein, chloroplastic [Brassica rapa]
Bra000685.gene	brown	0.675061	-0.0724895	normal	7.92e-54	-1.22933	down	PREDICTED: uncharacterized protein LOC103858528 isoform X1 [Brassica rapa]
Bra000742.gene	brown	0.414368	0.150635	normal	2.98e-11	1.06932	up	PREDICTED: E3 ubiquitin-protein ligase RHA1B-like [Brassica rapa]
Bra000762.gene	brown	0.643421	0.143471	normal	0.00019893	1.2274	up	PREDICTED: putative transferase At4g12130, mitochondrial isoform X2 [Brassica rapa]
Bra000822.gene	brown	0.174229	-0.405217	normal	1.28e-05	1.15771	up	PREDICTED: cyclin-A2-4-like [Brassica rapa]
Bra000837.gene	brown	--	--	--	2.26e-269	-1.04816	down	PREDICTED: cytochrome b6-f complex iron-sulfur subunit, chloroplastic [Brassica rapa]
Bra000845.gene	brown	--	--	--	6.88e-33	-1.88144	down	BnaC03g30350D [Brassica napus]
Bra000848.gene	brown	--	--	--	3.86e-07	-1.40785	down	hypothetical protein AALP_AA6G041100 [Arabis alpina]
Bra000854.gene	brown	0.10484	0.211527	normal	1.32e-80	-1.26864	down	PREDICTED: uncharacterized protein LOC103858729 isoform X4 [Brassica rapa]
Bra000913.gene	brown	6.3e-21	0.482041	normal	0	3.17537	up	PREDICTED: uncharacterized protein LOC103858800 [Brassica rapa]
Bra000947.gene	brown	0.00260511	0.350567	normal	8.46e-124	-1.21041	down	protein CURVATURE THYLAKOID 1A, chloroplastic-like [Brassica napus]
Bra000960.gene	brown	--	--	--	4.16e-07	-1.09564	down	PREDICTED: LOW QUALITY PROTEIN: homeobox-leucine zipper protein ANTHOCYANINLESS 2 [Brassica rapa]
Bra000997.gene	brown	1.88e-07	0.376155	normal	1.28e-57	1.55386	up	PREDICTED: E3 ubiquitin-protein ligase RGLG1 [Brassica rapa]
Bra001037.gene	brown	1.06e-09	0.317984	normal	3.96e-184	3.03512	up	PREDICTED: UDP-arabinopyranose mutase 1-like [Brassica rapa]
Bra001044.gene	brown	0.962696	-0.0143669	normal	1.88e-08	1.97171	up	PREDICTED: FHA domain-containing protein At4g14490-like [Brassica rapa]
Bra001054.gene	brown	0.139978	0.426222	normal	1.92e-08	2.10971	up	putative Delta(7)-sterol-C5(6)-desaturase 2 [Brassica napus]
Bra001100.gene	brown	--	--	--	1.97e-26	-1.50944	down	PREDICTED: GDSL esterase/lipase LTL1 [Brassica rapa]
Bra001140.gene	brown	7.07e-30	-1.52747	down	1.13e-161	-1.56055	down	BnaC03g34170D [Brassica napus]
Bra001168.gene	brown	--	--	--	6.51e-49	-2.79519	down	PREDICTED: transcription factor bHLH150-like [Brassica rapa]
Bra001217.gene	brown	0.00654688	-0.819322	normal	1.24e-07	1.60208	up	PREDICTED: H/ACA ribonucleoprotein complex subunit 1-like [Brassica rapa]
Bra001335.gene	brown	0.398076	0.250137	normal	2.93e-06	1.70955	up	PREDICTED: protein SCO1 homolog 1, mitochondrial-like [Brassica rapa]
Bra001345.gene	brown	0.186897	0.128627	normal	0	-2.35263	down	PREDICTED: non-specific lipid-transfer protein 6-like [Brassica rapa]
Bra001430.gene	brown	0.971599	0.0055509	normal	1.71e-09	1.01539	up	PREDICTED: reticulocyte binding protein 2 homolog b [Brassica rapa]
Bra001431.gene	brown	8.35e-08	0.400392	normal	5.18e-36	1.17589	up	PREDICTED: pre-mRNA-splicing factor prp12 [Brassica rapa]
Bra001446.gene	brown	0.00526022	-0.573171	normal	3.45e-12	1.60169	up	PREDICTED: retinoblastoma-related protein 1-like isoform X2 [Brassica rapa]
Bra001453.gene	brown	3.14e-08	-1.85881	down	2.67e-86	-3.11494	down	PREDICTED: endochitinase CH25-like [Brassica rapa]
Bra001454.gene	brown	--	--	--	1.08e-56	-2.26426	down	PREDICTED: endochitinase CH25-like [Brassica rapa]
Bra001477.gene	brown	3.04e-09	0.656137	normal	2.89e-89	-2.05645	down	PREDICTED: probable BOI-related E3 ubiquitin-protein ligase 3 isoform X1 [Brassica rapa]
Bra001484.gene	brown	0.0627173	-0.401657	normal	2.87e-131	-2.71945	down	PREDICTED: myb family transcription factor PHL6-like isoform X1 [Brassica rapa]
Bra001547.gene	brown	0.000444923	-1.68446	down	1.79e-149	-1.62855	down	PREDICTED: pectinesterase/pectinesterase inhibitor 3-like [Brassica rapa]
Bra001598.gene	brown	0.000176069	-1.00252	down	1.79e-144	-2.14048	down	PREDICTED: auxin-responsive protein IAA19-like [Brassica rapa]
Bra001607.gene	brown	0.768752	-0.0336395	normal	1.47e-25	1.06263	up	PREDICTED: phosphatidylcholine:diacylglycerol cholinephosphotransferase 1-like isoform X1 [Brassica rapa]
Bra001626.gene	brown	1.06e-275	-5.07369	down	0	-3.29686	down	PREDICTED: aquaporin TIP2-1-like [Brassica rapa]
Bra001644.gene	brown	0.233626	0.323464	normal	0.000241086	1.53125	up	PREDICTED: LOW QUALITY PROTEIN: GATA transcription factor 17-like [Brassica rapa]
Bra001653.gene	brown	--	--	--	1.49e-84	-2.98781	down	PREDICTED: uncharacterized protein LOC103859698 [Brassica rapa]
Bra001676.gene	brown	0.000674081	-1.03324	down	0	-2.37249	down	PREDICTED: probable cyclic nucleotide-gated ion channel 20, chloroplastic [Brassica rapa]
Bra001697.gene	brown	2.19e-15	-2.12992	down	3.19e-35	-1.07632	down	PREDICTED: uncharacterized GPI-anchored protein At4g28100-like [Brassica rapa]
Bra001740.gene	brown	0.00620614	0.357606	normal	4.48e-16	1.19976	up	PREDICTED: LAG1 longevity assurance homolog 2 [Brassica rapa]
Bra001781.gene	brown	0.000677528	0.374218	normal	1.22e-18	1.47786	up	PREDICTED: pumilio homolog 5-like isoform X1 [Brassica rapa]
Bra001809.gene	brown	0.000532818	-1.61283	down	0	-1.79558	down	photosystem II 5 kDa protein, chloroplastic-like [Brassica napus]
Bra001831.gene	brown	--	--	--	8.66e-11	-2.25908	down	PREDICTED: monothiol glutaredoxin-S10 [Brassica rapa]
Bra001892.gene	brown	0.0383316	0.604348	normal	9.71e-06	1.96274	up	PREDICTED: calmodulin-like protein 11 [Brassica rapa]
Bra001972.gene	brown	0.132377	0.24786	normal	3.59e-12	1.50076	up	PREDICTED: glycine-rich RNA-binding protein 10-like isoform X1 [Brassica oleracea var. oleracea]
Bra001974.gene	brown	2.29e-23	-1.06086	down	3.64e-84	-0.992001	normal	PREDICTED: 3-ketoacyl-CoA synthase 9 [Brassica rapa]
Bra001975.gene	brown	0.000116954	-0.498198	normal	2.72e-68	2.19102	up	PREDICTED: F-box protein At2g16365 isoform X1 [Brassica rapa]
Bra001983.gene	brown	--	--	--	1.99e-43	-1.63601	down	PREDICTED: protodermal factor 1 [Brassica rapa]
Bra002002.gene	brown	--	--	--	1.45e-08	-1.44141	down	PREDICTED: UDP-glycosyltransferase 90A1 isoform X1 [Brassica rapa]
Bra002034.gene	brown	6.41e-19	-0.651322	normal	0	-2.1918	down	PREDICTED: protein EXORDIUM-like 5 [Brassica rapa]
Bra002124.gene	brown	--	--	--	3.28e-12	-1.92343	down	PREDICTED: auxin-responsive protein SAUR21-like [Brassica rapa]
Bra002125.gene	brown	--	--	--	3.25e-24	-2.51852	down	PREDICTED: auxin-responsive protein SAUR21-like [Brassica rapa]
Bra002126.gene	brown	--	--	--	1.29e-08	-1.99255	down	PREDICTED: auxin-responsive protein SAUR21-like [Brassica rapa]
Bra002127.gene	brown	--	--	--	1.79e-09	-2.22064	down	PREDICTED: auxin-responsive protein SAUR21-like [Brassica rapa]
Bra002131.gene	brown	--	--	--	6.75e-27	-2.65585	down	PREDICTED: auxin-responsive protein SAUR21 [Brassica rapa]
Bra002145.gene	brown	1.04e-11	-1.02203	down	2.24e-37	-1.2675	down	PREDICTED: myb-related protein 1 isoform X1 [Brassica rapa]
Bra002247.gene	brown	--	--	--	7.49e-26	-1.76654	down	aldehyde oxidase GLOX1-like isoform X1 [Brassica napus]
Bra002288.gene	brown	5.89e-05	-1.60947	down	1.17e-36	-2.83579	down	PREDICTED: heptahelical transmembrane protein 1-like [Brassica rapa]
Bra002328.gene	brown	--	--	--	1.34e-15	-1.82896	down	PREDICTED: 21 kDa protein [Brassica rapa]
Bra002367.gene	brown	5.3e-18	-1.45102	down	7.69e-103	-1.01977	down	PREDICTED: pentatricopeptide repeat-containing protein At5g21222 isoform X1 [Brassica rapa]
Bra002409.gene	brown	6.01e-05	-1.718	down	8.48e-09	-1.55841	down	BnaAnng29840D [Brassica napus]
Bra002413.gene	brown	0.507378	-0.273407	normal	2.28e-40	-1.2219	down	PREDICTED: uncharacterized protein LOC103845540 isoform X1 [Brassica rapa]
Bra002459.gene	brown	0.50636	-0.0703085	normal	1.58e-40	1.80149	up	PREDICTED: uncharacterized protein LOC103845482 [Brassica rapa]
Bra002543.gene	brown	--	--	--	6.31e-17	-1.18374	down	PREDICTED: probable LRR receptor-like serine/threonine-protein kinase At5g59680 isoform X1 [Brassica rapa]
Bra002569.gene	brown	0.111062	-0.437187	normal	1.51e-14	-1.14845	down	PREDICTED: PGR5-like protein 1B, chloroplastic [Brassica rapa]
Bra002596.gene	brown	8.83e-16	-2.27085	down	9.84e-41	-0.724494	normal	PREDICTED: D-xylose-proton symporter-like 3, chloroplastic [Brassica rapa]
Bra002617.gene	brown	--	--	--	6e-266	-2.75382	down	PREDICTED: uncharacterized protein LOC103845311 [Brassica rapa]
Bra002707.gene	brown	0.196115	0.349364	normal	0.000110965	1.38795	up	PREDICTED: protein GLUTAMINE DUMPER 3-like [Brassica rapa]
Bra002752.gene	brown	--	--	--	4.67e-15	-1.09377	down	protein CHLOROPLAST IMPORT APPARATUS 2-like isoform X2 [Brassica napus]
Bra002788.gene	brown	--	--	--	6.06e-291	-2.04319	down	PREDICTED: GATA transcription factor 21-like [Brassica rapa]
Bra002886.gene	brown	--	--	--	2.96e-05	-1.35488	down	PREDICTED: uncharacterized protein LOC103845010 [Brassica rapa]
Bra003009.gene	brown	--	--	--	3.2e-26	-2.92742	down	PREDICTED: flavone 3&apos;-O-methyltransferase 1-like [Brassica rapa]
Bra003025.gene	brown	0.000223678	-1.00743	down	1.39e-16	-1.37319	down	BnaA10g07140D [Brassica napus]
Bra003052.gene	brown	0.809875	-0.0429243	normal	1.54e-30	-1.47865	down	PREDICTED: WD repeat-containing protein 44 [Brassica rapa]
Bra003073.gene	brown	--	--	--	1.15e-11	-1.76103	down	PREDICTED: transcription factor SPEECHLESS-like [Brassica rapa]
Bra003098.gene	brown	--	--	--	4.52e-07	-1.32549	down	BnaA10g06310D [Brassica napus]
Bra003200.gene	brown	2.12e-19	-0.836241	normal	8.87e-78	-1.40488	down	PREDICTED: probable pectate lyase 13 [Brassica rapa]
Bra003220.gene	brown	6.43e-11	0.536583	normal	7.76e-135	-1.84841	down	PREDICTED: UDP-glycosyltransferase 76F1-like [Brassica rapa]
Bra003221.gene	brown	0.0379586	-0.877444	normal	7.71e-155	-1.07865	down	PREDICTED: sedoheptulose-1,7-bisphosphatase, chloroplastic-like isoform X1 [Brassica rapa]
Bra003226.gene	brown	6.74e-52	-2.78126	down	7.09e-208	-3.61275	down	PREDICTED: ferritin-3, chloroplastic [Brassica rapa]
Bra003256.gene	brown	3.75e-06	-1.92252	down	3.91e-148	-0.833337	normal	PREDICTED: magnesium-protoporphyrin IX monomethyl ester [oxidative] cyclase, chloroplastic [Brassica rapa]
Bra003257.gene	brown	0.128845	-0.144759	normal	5.96e-58	1.6405	up	probable aquaporin SIP2-1 [Brassica napus]
Bra003320.gene	brown	1.08e-09	-1.84987	down	4.45e-62	-1.49618	down	basic leucine zipper 61-like [Brassica napus]
Bra003375.gene	brown	6.61e-05	-1.93447	down	2.28e-10	-0.586098	normal	PREDICTED: tetrapyrrole-binding protein, chloroplastic-like [Brassica rapa]
Bra003476.gene	brown	0.0619947	-0.204652	normal	2.36e-60	-1.21339	down	PREDICTED: aspartyl protease family protein 2 [Brassica rapa]
Bra003500.gene	brown	0.331525	-0.0834837	normal	3.39e-36	1.47118	up	BnaC06g18530D [Brassica napus]
Bra003549.gene	brown	--	--	--	7.71e-22	-1.41236	down	PREDICTED: protein TOO MANY MOUTHS isoform X1 [Brassica rapa]
Bra003550.gene	brown	--	--	--	0.000176141	-1.51003	down	protein TOO MANY MOUTHS-like [Brassica napus]
Bra003592.gene	brown	8.34e-16	-0.409609	normal	5.01e-237	2.28017	up	PREDICTED: chaperone protein dnaJ 8, chloroplastic [Brassica rapa]
Bra003628.gene	brown	--	--	--	2.2e-13	-1.08137	down	PREDICTED: uncharacterized protein LOC103830503 [Brassica rapa]
Bra003655.gene	brown	--	--	--	2.31e-22	-1.68104	down	PREDICTED: uncharacterized protein LOC103830535 [Brassica rapa]
Bra003659.gene	brown	3.61e-05	0.308266	normal	6.95e-53	-1.11628	down	PREDICTED: ethylene-responsive transcription factor RAP2-4-like [Brassica rapa]
Bra003680.gene	brown	1.48e-09	-3.32997	down	2.51e-74	-1.46862	down	PREDICTED: indole glucosinolate O-methyltransferase 4-like isoform X1 [Brassica rapa]
Bra003703.gene	brown	1.4e-13	-0.637109	normal	4.83e-71	-1.02676	down	PREDICTED: trihelix transcription factor GT-2 [Brassica rapa]
Bra003704.gene	brown	1.37e-31	-3.06401	down	2.1e-179	-3.78882	down	PREDICTED: uncharacterized protein LOC103830595 [Brassica rapa]
Bra003777.gene	brown	5.2e-06	-0.930601	normal	3.66e-20	-1.16308	down	PREDICTED: 3-oxoacyl-[acyl-carrier-protein] synthase II, chloroplastic-like [Brassica rapa]
Bra003782.gene	brown	--	--	--	2.47e-18	-2.17755	down	PREDICTED: two-component response regulator ARR15 isoform X1 [Brassica rapa]
Bra003833.gene	brown	1.08e-07	-2.17293	down	4.13e-31	-1.14157	down	PREDICTED: alpha-dioxygenase 2 [Brassica rapa]
Bra003862.gene	brown	0.884253	0.0459736	normal	1.66e-51	-1.71533	down	PREDICTED: protein HOTHEAD [Brassica rapa]
Bra003868.gene	brown	0.911832	0.0241116	normal	4.63e-07	1.12025	up	PREDICTED: solute carrier family 25 member 44-like [Brassica rapa]
Bra003874.gene	brown	--	--	--	0	-2.73779	down	PREDICTED: germin-like protein 1 [Brassica rapa]
Bra003897.gene	brown	0.621734	0.0784613	normal	1.31e-22	1.50256	up	PREDICTED: protein NRT1/ PTR FAMILY 5.11-like [Brassica rapa]
Bra003925.gene	brown	--	--	--	2.1e-22	-1.80777	down	PREDICTED: receptor-like protein 12 [Brassica rapa]
Bra003938.gene	brown	0.000768693	-0.334556	normal	2.56e-101	-1.29381	down	PREDICTED: auxin efflux carrier component 3 [Brassica rapa]
Bra003953.gene	brown	0.39261	0.159673	normal	1.11e-10	1.85868	up	PREDICTED: phenolic glucoside malonyltransferase 2-like [Brassica rapa]
Bra003959.gene	brown	--	--	--	1.38e-28	-6.27728	down	PREDICTED: WAT1-related protein At1g70260 isoform X1 [Brassica rapa]
Bra003999.gene	brown	2.41e-08	-0.749546	normal	1.36e-40	-1.11737	down	PREDICTED: protein argonaute 7 [Brassica rapa]
Bra004050.gene	brown	0.0650745	-0.789047	normal	7.95e-10	-1.29804	down	PREDICTED: protein indeterminate-domain 14-like [Brassica rapa]
Bra004067.gene	brown	0.000254716	0.363021	normal	1.48e-29	1.60965	up	BnaA07g38670D [Brassica napus]
Bra004075.gene	brown	--	--	--	1.97e-193	-1.36724	down	PREDICTED: photosystem II core complex proteins psbY, chloroplastic-like [Brassica rapa]
Bra004109.gene	brown	0.000117338	1.14678	up	4.71e-73	-1.80299	down	BnaA07g25210D [Brassica napus]
Bra004112.gene	brown	0.00706465	-0.766484	normal	1.4e-21	-1.31648	down	PREDICTED: uncharacterized protein LOC103831050 [Brassica rapa]
Bra004117.gene	brown	--	--	--	1.37e-12	-3.15061	down	PREDICTED: protein TWIN SISTER of FT-like [Brassica rapa]
Bra004168.gene	brown	1.76e-17	-1.22797	down	6.09e-51	-1.07263	down	PREDICTED: probable fructokinase-6, chloroplastic [Brassica rapa]
Bra004209.gene	brown	0.00102561	0.408261	normal	4.6e-35	-1.27461	down	BnaA07g38720D [Brassica napus]
Bra004227.gene	brown	0.000133458	0.167461	normal	4.37e-170	1.82252	up	PREDICTED: F-box/kelch-repeat protein At1g67480 [Brassica rapa]
Bra004313.gene	brown	0.0343418	-0.245964	normal	1.82e-34	-1.08447	down	PREDICTED: uncharacterized protein LOC103831259 [Brassica rapa]
Bra004336.gene	brown	--	--	--	3.51e-37	-1.84255	down	PREDICTED: piriformospora indica-insensitive protein 2 [Brassica rapa]
Bra004357.gene	brown	1.85e-06	-0.634942	normal	1.03e-125	-2.34273	down	PREDICTED: ACT domain-containing protein ACR4 isoform X2 [Brassica rapa]
Bra004443.gene	brown	0.125004	-0.245052	normal	5.47e-14	1.04219	up	PREDICTED: magnesium/proton exchanger [Brassica rapa]
Bra004457.gene	brown	0.00510929	-0.528231	normal	2.61e-32	-1.26809	down	PREDICTED: uncharacterized protein LOC103866379 [Brassica rapa]
Bra004476.gene	brown	2.73e-08	0.563974	normal	6.16e-30	-1.03624	down	PREDICTED: boron transporter 1-like [Brassica rapa]
Bra004477.gene	brown	2.38e-11	-0.964859	normal	2.28e-249	-1.88674	down	PREDICTED: short-chain dehydrogenase reductase 3b isoform X1 [Brassica rapa]
Bra004478.gene	brown	0.106169	-0.282264	normal	1.71e-124	-2.39864	down	PREDICTED: E3 ubiquitin-protein ligase hel2 [Brassica rapa]
Bra004486.gene	brown	1.6e-10	0.399088	normal	5.85e-78	1.84232	up	PREDICTED: uncharacterized protein LOC103866413 [Brassica rapa]
Bra004513.gene	brown	--	--	--	7.34e-30	-1.08735	down	BnaC04g00710D [Brassica napus]
Bra004514.gene	brown	0.145793	0.246175	normal	3.41e-42	-1.18115	down	PREDICTED: rho GTPase-activating protein 3 [Brassica rapa]
Bra004538.gene	brown	0.00142342	-1.05222	down	3.25e-40	-1.09953	down	PREDICTED: uncharacterized protein LOC103866469 isoform X1 [Brassica rapa]
Bra004568.gene	brown	--	--	--	1.78e-15	-2.26434	down	PREDICTED: transcription factor bHLH61-like [Brassica rapa]
Bra004573.gene	brown	--	--	--	2.28e-44	-1.93943	down	PREDICTED: uncharacterized protein LOC106340129 [Brassica oleracea var. oleracea]
Bra004581.gene	brown	--	--	--	0	-2.50698	down	PREDICTED: expansin-A8 [Brassica rapa]
Bra004603.gene	brown	0.00298489	-0.633262	normal	9.58e-108	-2.24248	down	PREDICTED: F-box protein At2g41170 [Brassica rapa]
Bra004621.gene	brown	2.27e-06	-1.79166	down	5.92e-16	-1.61734	down	--
Bra004660.gene	brown	--	--	--	7.45e-145	-2.19715	down	PREDICTED: zinc finger protein 8 [Brassica rapa]
Bra004661.gene	brown	0.3021	-0.300137	normal	2.45e-20	-1.21882	down	PREDICTED: uncharacterized protein LOC103866602 [Brassica rapa]
Bra004671.gene	brown	1.25e-08	-1.80104	down	1.41e-15	-0.800604	normal	PREDICTED: probable plastid-lipid-associated protein 13, chloroplastic [Brassica rapa]
Bra004679.gene	brown	--	--	--	8.73e-27	-1.67302	down	PREDICTED: transcription factor bHLH48 isoform X1 [Brassica rapa]
Bra004687.gene	brown	0.204015	0.272147	normal	5e-19	2.95565	up	PREDICTED: E3 ubiquitin-protein ligase ATL41 [Brassica rapa]
Bra004689.gene	brown	0.00438048	-1.82189	down	5.63e-149	-1.95725	down	PREDICTED: basic leucine zipper 34 [Brassica rapa]
Bra004710.gene	brown	1.49e-60	-1.37837	down	3.29e-263	-0.958332	normal	BnaA05g34260D [Brassica napus]
Bra004712.gene	brown	--	--	--	2.52e-32	-2.82822	down	PREDICTED: transcription factor PAR1-like [Brassica rapa]
Bra004757.gene	brown	0.849631	-0.100248	normal	3.47e-07	-1.28302	down	PREDICTED: uncharacterized protein LOC103866709 [Brassica rapa]
Bra004907.gene	brown	1.59e-19	1.36343	up	9.39e-135	-2.72213	down	PREDICTED: protein BRI1-5 ENHANCED 1 [Brassica rapa]
Bra004945.gene	brown	0.00194624	0.543453	normal	1.72e-10	1.69413	up	PREDICTED: rop guanine nucleotide exchange factor 4 [Brassica rapa]
Bra004951.gene	brown	0.00335114	-0.427884	normal	3.03e-96	-1.89779	down	PREDICTED: cytochrome P450 86A8 [Brassica rapa]
Bra004989.gene	brown	--	--	--	0	-1.06724	down	PREDICTED: chlorophyll a-b binding protein CP29.3, chloroplastic [Brassica rapa]
Bra005059.gene	brown	1.31e-07	0.323369	normal	7.3e-80	1.78851	up	PREDICTED: protein NUCLEAR FUSION DEFECTIVE 4-like [Brassica rapa]
Bra005090.gene	brown	0.820258	-0.0286671	normal	1.24e-12	1.07179	up	PREDICTED: ethanolamine-phosphate cytidylyltransferase [Brassica rapa]
Bra005099.gene	brown	0.000326378	0.224172	normal	0	-1.78954	down	PREDICTED: non-specific lipid-transfer protein D [Brassica rapa]
Bra005131.gene	brown	0.0332788	-0.488274	normal	0	-2.21746	down	PREDICTED: vacuolar cation/proton exchanger 1-like [Brassica rapa]
Bra005161.gene	brown	--	--	--	2.04e-08	-1.23891	down	NADPH-dependent aldo-keto reductase, chloroplastic-like isoform X1 [Brassica napus]
Bra005176.gene	brown	--	--	--	6.15e-52	-2.99625	down	expansin-A3 precursor [Brassica rapa]
Bra005235.gene	brown	1.84e-35	-3.3641	down	1.5e-36	-4.5633	down	PREDICTED: uncharacterized protein LOC103867246 [Brassica rapa]
Bra005282.gene	brown	6.88e-06	0.211003	normal	3.31e-67	1.06726	up	PREDICTED: zinc finger A20 and AN1 domain-containing stress-associated protein 4-like [Brassica rapa]
Bra005303.gene	brown	0.00129863	-1.33282	down	0.000450797	-0.931867	normal	PREDICTED: transcription repressor OFP6-like [Brassica rapa]
Bra005323.gene	brown	--	--	--	2.29e-98	-2.80443	down	PREDICTED: rop guanine nucleotide exchange factor 14-like [Brassica rapa]
Bra005347.gene	brown	--	--	--	0	-3.16978	down	PREDICTED: glycine cleavage system H protein 3, mitochondrial [Brassica rapa]
Bra005419.gene	brown	1.41e-33	-1.07037	down	9.21e-125	-1.36631	down	PREDICTED: uncharacterized protein LOC103867448 [Brassica rapa]
Bra005505.gene	brown	1.53e-06	-1.00783	down	1.72e-31	-1.39852	down	BnaC04g11160D [Brassica napus]
Bra005551.gene	brown	2.22e-06	-1.28199	down	7.8e-29	-0.738338	normal	PREDICTED: beta-glucosidase 33-like [Brassica rapa]
Bra005677.gene	brown	5.9e-260	-2.35813	down	4.05e-273	-1.43796	down	PREDICTED: ferritin-1, chloroplastic [Brassica rapa]
Bra005743.gene	brown	--	--	--	3.61e-39	-2.67648	down	BnaA03g00750D [Brassica napus]
Bra005755.gene	brown	--	--	--	1.97e-46	-2.09199	down	PREDICTED: probable protein phosphatase 2C 67 [Brassica rapa]
Bra005888.gene	brown	--	--	--	2.34e-10	-1.62959	down	uncharacterized protein LOC106426357 [Brassica napus]
Bra005911.gene	brown	--	--	--	5.3e-09	-1.70759	down	late embryogenesis abundant protein 46-like [Brassica napus]
Bra005919.gene	brown	3.64e-06	-2.38248	down	3.36e-25	-0.648447	normal	PREDICTED: polygalacturonase inhibitor 2-like [Brassica rapa]
Bra005929.gene	brown	0.0367266	-0.294775	normal	1.02e-39	-1.0239	down	PREDICTED: protein IQ-DOMAIN 14-like [Brassica rapa]
Bra005935.gene	brown	0.32889	0.0838719	normal	9.16e-107	2.86342	up	PREDICTED: glutamate dehydrogenase 2-like [Brassica rapa]
Bra006021.gene	brown	--	--	--	1.61e-12	-2.1833	down	PREDICTED: uncharacterized protein LOC103855819 [Brassica rapa]
Bra006086.gene	brown	0.662867	-0.126217	normal	3.19e-304	-2.257	down	PREDICTED: uncharacterized protein LOC103855896 [Brassica rapa]
Bra006137.gene	brown	0.322903	0.35234	normal	1.95e-10	3.67295	up	17.6 kDa class II heat shock protein [Brassica rapa]
Bra006139.gene	brown	0.000246707	-1.24926	down	2.3e-48	-1.79213	down	PREDICTED: protein BIG GRAIN 1-like D [Brassica rapa]
Bra006208.gene	brown	--	--	--	0	-1.36536	down	PREDICTED: magnesium-chelatase subunit ChlH, chloroplastic [Brassica rapa]
Bra006225.gene	brown	0.0399612	-0.533442	normal	1.21e-18	-1.60123	down	uncharacterized protein LOC106431203 [Brassica napus]
Bra006274.gene	brown	4.51e-39	-1.48603	down	4.4e-89	-1.29607	down	PREDICTED: senescence-associated carboxylesterase 101-like isoform X1 [Brassica rapa]
Bra006433.gene	brown	--	--	--	4.27e-15	-2.56412	down	PREDICTED: auxin-responsive protein SAUR21-like [Brassica rapa]
Bra006498.gene	brown	--	--	--	2.56e-23	-2.32819	down	PREDICTED: uncharacterized protein LOC103856371 [Brassica rapa]
Bra006546.gene	brown	0.471311	0.0976071	normal	2.04e-12	1.1061	up	PREDICTED: uncharacterized protein LOC103856431 [Brassica rapa]
Bra006570.gene	brown	0.000403751	-1.54824	down	8.31e-12	-1.16765	down	PREDICTED: uncharacterized protein LOC103856457 [Brassica rapa]
Bra006573.gene	brown	--	--	--	6.93e-10	-2.11601	down	PREDICTED: 21 kDa protein-like [Brassica rapa]
Bra006597.gene	brown	3.6e-07	-1.52455	down	1.6e-20	-0.593713	normal	PREDICTED: ylmG homolog protein 2, chloroplastic isoform X2 [Brassica rapa]
Bra006620.gene	brown	5.9e-08	-1.86023	down	1.58e-57	-3.30149	down	PREDICTED: uncharacterized protein At5g41620-like [Brassica rapa]
Bra006660.gene	brown	0.0556187	-0.642169	normal	8.06e-08	-1.05526	down	PREDICTED: uncharacterized protein LOC103856561 [Brassica rapa]
Bra006707.gene	brown	0.224287	-0.449171	normal	7.94e-17	-1.13719	down	UDP-glycosyltransferase 76E2-like [Brassica napus]
Bra006720.gene	brown	2.65e-05	-1.52254	down	2.01e-07	-1.0672	down	PREDICTED: uncharacterized protein LOC103856637 [Brassica rapa]
Bra006736.gene	brown	--	--	--	5.39e-227	-2.98151	down	PREDICTED: non-specific lipid-transfer protein 3-like [Brassica rapa]
Bra006741.gene	brown	0.317606	0.159134	normal	1.56e-32	-1.33568	down	PREDICTED: transcription factor DIVARICATA-like [Brassica rapa]
Bra006799.gene	brown	--	--	--	1.36e-146	-1.8702	down	protein ECERIFERUM 3-like [Brassica napus]
Bra006882.gene	brown	--	--	--	1.76e-29	-1.89347	down	PREDICTED: sulfate transporter 3.1 [Brassica rapa]
Bra006921.gene	brown	0.343777	0.336249	normal	0.0004149	1.3433	up	PREDICTED: putative F-box protein At3g52320 [Brassica rapa]
Bra006930.gene	brown	--	--	--	2.7e-11	-1.8702	down	PREDICTED: transcription repressor OFP18 [Brassica rapa]
Bra007017.gene	brown	0.0246057	0.325067	normal	2.7e-09	1.01412	up	PREDICTED: uncharacterized protein LOC103841288 [Brassica rapa]
Bra007034.gene	brown	1.12e-10	-1.39518	down	2.38e-16	-0.671928	normal	PREDICTED: uracil phosphoribosyltransferase, chloroplastic [Brassica rapa]
Bra007035.gene	brown	0.000187194	-1.16949	down	1.25e-151	-2.11768	down	PREDICTED: protein NRT1/ PTR FAMILY 5.7-like [Brassica rapa]
Bra007097.gene	brown	0.000595738	-0.550682	normal	1.43e-33	-1.3362	down	PREDICTED: U-box domain-containing protein 3 [Brassica rapa]
Bra007130.gene	brown	0.873864	-0.0301107	normal	2.64e-52	-1.00492	down	PREDICTED: glutathione S-transferase L2, chloroplastic [Brassica rapa]
Bra007141.gene	brown	--	--	--	5.43e-30	-1.37104	down	PREDICTED: ABC transporter G family member 18-like [Brassica rapa]
Bra007170.gene	brown	3.14e-29	-3.46014	down	1.51e-131	-1.63517	down	expansin-A16 precursor [Brassica rapa]
Bra007182.gene	brown	--	--	--	3.35e-28	-2.83327	down	BnaA06g12730D [Brassica napus]
Bra007193.gene	brown	0.192882	0.294156	normal	1.16e-06	1.48306	up	PREDICTED: uncharacterized protein LOC103841488 [Brassica rapa]
Bra007215.gene	brown	9.58e-34	-1.36049	down	0	-2.81211	down	PREDICTED: ferritin-3, chloroplastic [Brassica rapa]
Bra007228.gene	brown	0.334903	-0.461471	normal	5.89e-13	-1.95568	down	PREDICTED: transcription factor bHLH93 [Brassica rapa]
Bra007234.gene	brown	0.0111304	-0.985401	normal	1.48e-20	-1.2304	down	PREDICTED: uncharacterized protein LOC103841538 [Brassica rapa]
Bra007282.gene	brown	0.000106453	-1.02518	down	3.78e-20	-0.541474	normal	PREDICTED: 50S ribosomal protein 5, chloroplastic [Brassica rapa]
Bra007299.gene	brown	0.130356	-0.285967	normal	3.54e-43	-1.53261	down	PREDICTED: uncharacterized protein At5g39865 [Brassica rapa]
Bra007378.gene	brown	--	--	--	2.88e-13	-1.21167	down	PREDICTED: zinc finger protein GIS [Brassica rapa]
Bra007380.gene	brown	6.38e-23	-1.42635	down	2.52e-67	-1.34554	down	PREDICTED: basic leucine zipper 61 [Brassica rapa]
Bra007425.gene	brown	0.00038914	-1.30237	down	5.16e-75	-1.87007	down	PREDICTED: probable pectinesterase/pectinesterase inhibitor 35 [Brassica rapa]
Bra007446.gene	brown	--	--	--	1.8e-84	-1.53649	down	PREDICTED: tetrapyrrole-binding protein, chloroplastic [Brassica rapa]
Bra007584.gene	brown	1.05e-10	-1.52732	down	1.59e-20	-1.73496	down	PREDICTED: putative methyltransferase DDB_G0268948 [Brassica rapa]
Bra007634.gene	brown	4.98e-08	-2.3901	down	0	-2.86978	down	PREDICTED: uncharacterized protein LOC103842007 [Brassica rapa]
Bra007662.gene	brown	2.12e-11	-1.9342	down	2.57e-63	-1.60843	down	BnaA09g39690D [Brassica napus]
Bra007679.gene	brown	0.92334	-0.00597187	normal	5.44e-36	1.11176	up	PREDICTED: bZIP transcription factor 53 [Brassica rapa]
Bra007686.gene	brown	0.52553	-0.141891	normal	9.69e-06	1.29563	up	PREDICTED: uncharacterized protein LOC103842065 [Brassica rapa]
Bra007690.gene	brown	--	--	--	0.000874052	-1.25323	down	PREDICTED: uncharacterized protein LOC103842070 [Brassica rapa]
Bra007750.gene	brown	--	--	--	2.12e-127	-1.1849	down	PREDICTED: uncharacterized protein LOC103842140 [Brassica rapa]
Bra007759.gene	brown	1.13e-07	-0.933782	normal	1.22e-60	-1.34692	down	PREDICTED: LRR receptor-like serine/threonine-protein kinase ERECTA [Brassica rapa]
Bra007766.gene	brown	0.114528	-0.26129	normal	6.18e-52	-1.26964	down	3-ketoacyl-CoA synthase 10-like [Brassica napus]
Bra007823.gene	brown	0.379682	-0.357421	normal	0.00160238	-1.07232	down	PREDICTED: short-chain dehydrogenase reductase 3c-like [Brassica rapa]
Bra007825.gene	brown	--	--	--	1.67e-41	-2.63537	down	carotenoid 9,10(9&apos;,10&apos;)-cleavage dioxygenase 1-like [Brassica napus]
Bra007864.gene	brown	2.94e-08	-1.3861	down	0	-2.94599	down	PREDICTED: expansin-A1 [Brassica rapa]
Bra007924.gene	brown	0.705504	-0.0751352	normal	2.6e-40	-1.85871	down	PREDICTED: L-tryptophan--pyruvate aminotransferase 1-like [Brassica rapa]
Bra007941.gene	brown	2.05e-16	3.04081	up	5.1e-20	-0.406337	normal	PREDICTED: NAD(P)H-quinone oxidoreductase subunit L, chloroplastic-like [Brassica rapa]
Bra007978.gene	brown	--	--	--	5.2e-84	-3.30726	down	PREDICTED: receptor-like protein 12 [Brassica rapa]
Bra008042.gene	brown	2.64e-36	0.481076	normal	1.06e-173	1.32008	up	PREDICTED: LOW QUALITY PROTEIN: probable phospholipid-transporting ATPase 5 [Brassica rapa]
Bra008065.gene	brown	0.411847	0.236039	normal	0.000919537	1.2445	up	PREDICTED: F-box protein At5g39250 [Brassica oleracea var. oleracea]
Bra008152.gene	brown	8.67e-08	-1.40509	down	7.77e-88	-0.872401	normal	PREDICTED: geranylgeranyl diphosphate reductase, chloroplastic [Brassica rapa]
Bra008162.gene	brown	0.00574261	-0.62174	normal	0	-1.96817	down	gibberellin-regulated protein 6 [Brassica napus]
Bra008331.gene	brown	7.74e-05	-0.338596	normal	1.51e-113	-1.47662	down	PREDICTED: phosphatidylinositol 4-phosphate 5-kinase 2 [Brassica rapa]
Bra008341.gene	brown	0.0155461	-0.452026	normal	6.96e-120	-3.32579	down	PREDICTED: uncharacterized protein LOC103853106 [Brassica rapa]
Bra008513.gene	brown	3.34e-10	-1.95142	down	1.84e-130	-1.54117	down	PREDICTED: RNA polymerase sigma factor sigA [Brassica rapa]
Bra008533.gene	brown	0.956117	0.0157397	normal	5.22e-161	-1.05005	down	PREDICTED: protein CURVATURE THYLAKOID 1A, chloroplastic-like [Brassica rapa]
Bra008558.gene	brown	3.41e-07	-1.32197	down	9.34e-15	-1.0267	down	probable galacturonosyltransferase-like 6 [Brassica napus]
Bra008612.gene	brown	0.0164443	0.458698	normal	9.91e-109	-2.20217	down	PREDICTED: glutamine synthetase cytosolic isozyme 1-4 [Brassica rapa]
Bra008655.gene	brown	4.74e-09	-3.06249	down	6.8e-40	-3.13279	down	PREDICTED: myelin transcription factor 1 isoform X2 [Brassica rapa]
Bra008699.gene	brown	0.0022404	-1.31254	down	1.92e-45	-0.505488	normal	PREDICTED: cyclic nucleotide-gated ion channel 2 [Brassica rapa]
Bra008705.gene	brown	--	--	--	1.33e-18	-1.48895	down	PREDICTED: myb-related protein Hv1 [Brassica rapa]
Bra008716.gene	brown	--	--	--	9.74e-29	-3.22151	down	PREDICTED: transcription factor PRE2 [Brassica rapa]
Bra008853.gene	brown	1.11e-12	-1.41998	down	7.42e-38	-1.0531	down	PREDICTED: uncharacterized protein LOC103846599 [Brassica rapa]
Bra008876.gene	brown	0.971591	0.00340124	normal	1e-118	-1.16805	down	PREDICTED: dicarboxylate transporter 1, chloroplastic [Brassica rapa]
Bra008952.gene	brown	0.0376586	-0.886014	normal	1.11e-18	-1.91574	down	PREDICTED: dehydration-responsive element-binding protein 3-like [Brassica rapa]
Bra009013.gene	brown	0.167445	0.304147	normal	5.22e-10	1.80267	up	PREDICTED: uncharacterized protein LOC103846784 [Brassica rapa]
Bra009052.gene	brown	--	--	--	1.23e-16	-1.15602	down	PREDICTED: sulfate transporter 2.1-like isoform X1 [Brassica rapa]
Bra009101.gene	brown	5.01e-07	1.25123	up	1.15e-31	-2.17395	down	PREDICTED: probable chalcone--flavonone isomerase 3 [Brassica rapa]
Bra009127.gene	brown	0.0088263	0.235927	normal	3.02e-17	1.121	up	PREDICTED: arginyl-tRNA--protein transferase 1 [Brassica rapa]
Bra009139.gene	brown	0.0529583	0.592641	normal	5.1e-05	-1.1033	down	uncharacterized protein LOC106419449 [Brassica napus]
Bra009178.gene	brown	1.85e-05	-1.55543	down	9.49e-34	-1.93376	down	PREDICTED: uncharacterized protein LOC103846966 [Brassica rapa]
Bra009182.gene	brown	6.07e-06	0.551551	normal	3.08e-36	-1.21921	down	PREDICTED: cytokinin riboside 5&apos;-monophosphate phosphoribohydrolase LOG7 [Brassica rapa]
Bra009223.gene	brown	0.0262172	0.600149	normal	2.14e-14	3.73897	up	PREDICTED: probable L-type lectin-domain containing receptor kinase S.5 [Brassica rapa]
Bra009227.gene	brown	6.18e-11	-2.18283	down	6.81e-15	-1.59727	down	PREDICTED: uncharacterized protein LOC103847018 [Brassica rapa]
Bra009263.gene	brown	0.0653682	-0.151984	normal	4.19e-61	1.57633	up	PREDICTED: glutamate dehydrogenase 2 [Brassica rapa]
Bra009281.gene	brown	7.35e-07	0.463997	normal	2.68e-61	-1.13979	down	protein IQ-DOMAIN 14-like isoform X1 [Brassica napus]
Bra009283.gene	brown	1.53e-24	-1.1523	down	1.5e-45	-1.02725	down	PREDICTED: BAG family molecular chaperone regulator 3 [Brassica rapa]
Bra009313.gene	brown	--	--	--	1.89e-15	-2.79197	down	PREDICTED: PLASMODESMATA CALLOSE-BINDING PROTEIN 2 [Brassica oleracea var. oleracea]
Bra009338.gene	brown	3.92e-06	-1.07696	down	3.42e-68	-0.982762	normal	PREDICTED: transcription factor TCP21-like [Brassica rapa]
Bra009358.gene	brown	--	--	--	2.99e-26	-1.10789	down	PREDICTED: flavonol synthase/flavanone 3-hydroxylase [Brassica rapa]
Bra009554.gene	brown	8.34e-38	-1.0706	down	8.14e-63	-1.06224	down	PREDICTED: protein IQ-DOMAIN 1-like [Brassica rapa]
Bra009569.gene	brown	--	--	--	4.92e-71	-3.57001	down	PREDICTED: probable protein phosphatase 2C 67 [Brassica rapa]
Bra009636.gene	brown	2.16e-35	-2.20177	down	1.21e-28	-0.711332	normal	PREDICTED: auxin transporter-like protein 1 isoform X1 [Brassica rapa]
Bra009700.gene	brown	0.46985	0.33419	normal	0	-1.89734	down	PREDICTED: bidirectional sugar transporter SWEET12-like [Brassica rapa]
Bra009747.gene	brown	9.69e-26	-0.91102	normal	3.03e-116	-1.08316	down	PREDICTED: starch synthase 1, chloroplastic/amyloplastic [Brassica rapa]
Bra009809.gene	brown	--	--	--	3.64e-06	-1.23281	down	PREDICTED: protein ENHANCED DISEASE RESISTANCE 2-like [Brassica rapa]
Bra009841.gene	brown	1.95e-07	-0.922731	normal	3.4e-226	-1.32431	down	PREDICTED: uncharacterized protein LOC103874406 [Brassica rapa]
Bra009854.gene	brown	0.000300518	-0.750555	normal	1.02e-276	-1.80212	down	PREDICTED: BURP domain protein RD22 isoform X1 [Brassica rapa]
Bra009963.gene	brown	1.92e-07	-0.438464	normal	5.24e-40	1.15048	up	PREDICTED: branched-chain-amino-acid aminotransferase-like protein 2 [Brassica rapa]
Bra009985.gene	brown	--	--	--	4.5e-09	-1.47717	down	bifunctional L-3-cyanoalanine synthase/cysteine synthase D2-like [Brassica napus]
Bra009994.gene	brown	--	--	--	2.87e-33	-2.12094	down	PREDICTED: trihelix transcription factor GTL2 [Brassica rapa]
Bra010011.gene	brown	4.86e-70	-1.18114	down	3.03e-129	-0.812395	normal	BnaC07g27420D [Brassica napus]
Bra010035.gene	brown	0.606828	0.0530995	normal	6.9e-31	1.37184	up	PREDICTED: basic leucine zipper 1-like [Brassica rapa]
Bra010117.gene	brown	--	--	--	1.75e-109	-2.69139	down	PREDICTED: protein NRT1/ PTR FAMILY 4.7 [Brassica rapa]
Bra010158.gene	brown	--	--	--	6.27e-05	-1.39834	down	BnaA05g35920D [Brassica napus]
Bra010171.gene	brown	--	--	--	2.59e-53	-4.93435	down	PREDICTED: protein LOL1 isoform X1 [Brassica rapa]
Bra010209.gene	brown	0.0331526	-0.682717	normal	1.01e-15	-1.20513	down	LOW QUALITY PROTEIN: LRR receptor-like serine/threonine-protein kinase ERL1 [Brassica napus]
Bra010320.gene	brown	--	--	--	2.99e-37	-4.67607	down	PREDICTED: venom phosphodiesterase 2-like [Brassica rapa]
Bra010346.gene	brown	0.262472	-0.463271	normal	3.33e-09	-1.22711	down	PREDICTED: glycine-rich protein 5-like [Brassica rapa]
Bra010350.gene	brown	0.849854	0.0750677	normal	0	-1.33059	down	PREDICTED: photosystem I reaction center subunit IV A, chloroplastic-like [Brassica rapa]
Bra010376.gene	brown	0.159881	0.198345	normal	2.8e-14	1.02429	up	PREDICTED: formin-like protein 3 isoform X3 [Brassica rapa]
Bra010424.gene	brown	7.19e-06	0.929691	normal	1.55e-62	-1.00795	down	PREDICTED: GDP-L-galactose phosphorylase 1-like [Brassica rapa]
Bra010447.gene	brown	1.29e-12	-1.50008	down	7.74e-25	-0.743619	normal	PREDICTED: pathogenesis-related protein PR-1-like [Brassica rapa]
Bra010470.gene	brown	--	--	--	8.14e-31	-1.04474	down	PREDICTED: protein SRG1-like isoform X3 [Brassica rapa]
Bra010471.gene	brown	--	--	--	1.15e-07	-1.24844	down	BnaA08g14510D [Brassica napus]
Bra010487.gene	brown	--	--	--	0.000144476	-1.34353	down	PREDICTED: uncharacterized protein LOC103834901 isoform X1 [Brassica rapa]
Bra010508.gene	brown	3.39e-11	0.291897	normal	1.96e-145	1.17528	up	PREDICTED: aconitate hydratase 1-like [Brassica rapa]
Bra010553.gene	brown	0.000193233	-0.960589	normal	3.66e-22	-1.02923	down	PREDICTED: aldehyde dehydrogenase family 3 member F1-like [Brassica rapa]
Bra010584.gene	brown	0.26966	-0.200188	normal	4.92e-109	-1.93234	down	PREDICTED: uncharacterized protein LOC103835014 [Brassica rapa]
Bra010593.gene	brown	0.000483752	0.528262	normal	2.56e-08	1.20131	up	PREDICTED: transcription factor MYB44-like [Brassica rapa]
Bra010638.gene	brown	--	--	--	6.29e-05	-1.47661	down	PREDICTED: uncharacterized protein LOC103835076 [Brassica rapa]
Bra010643.gene	brown	--	--	--	7.82e-135	-1.03299	down	PREDICTED: haloacid dehalogenase-like hydrolase domain-containing protein At4g39970 [Brassica rapa]
Bra010648.gene	brown	1.52e-06	-1.1987	down	2.13e-15	-0.686226	normal	PREDICTED: uncharacterized protein LOC103835087 [Brassica rapa]
Bra010693.gene	brown	4.9e-06	0.256413	normal	8.86e-96	1.2993	up	PREDICTED: glycine-rich RNA-binding protein 10-like [Brassica rapa]
Bra010711.gene	brown	--	--	--	3.47e-09	-1.84135	down	PREDICTED: BAHD acyltransferase At3g29680-like [Brassica rapa]
Bra010717.gene	brown	--	--	--	8.68e-262	-1.17362	down	PREDICTED: fructose-bisphosphate aldolase 2, chloroplastic-like [Brassica rapa]
Bra010727.gene	brown	0	-2.56391	down	0	-1.67554	down	PREDICTED: proline-rich protein 4 [Brassica rapa]
Bra010733.gene	brown	0.00134475	-1.01242	down	1.6e-08	-1.15089	down	PREDICTED: uncharacterized protein LOC103835171 [Brassica rapa]
Bra010774.gene	brown	--	--	--	0	-1.76811	down	photosystem I reaction center subunit psaK, chloroplastic [Brassica rapa]
Bra010818.gene	brown	0.0113182	-1.0979	normal	1.56e-60	-1.0186	down	PREDICTED: uncharacterized protein LOC103835263 isoform X2 [Brassica rapa]
Bra010821.gene	brown	0.018964	0.438476	normal	0	-1.98099	down	PREDICTED: GDSL esterase/lipase At1g29660 [Brassica rapa]
Bra010826.gene	brown	--	--	--	1.14e-06	-1.6238	down	PREDICTED: auxin-responsive protein SAUR64-like [Brassica rapa]
Bra010842.gene	brown	0.000185449	-1.38352	down	2.38e-29	-1.1915	down	PREDICTED: uncharacterized protein LOC103835287 [Brassica rapa]
Bra010912.gene	brown	0.237902	-0.515516	normal	1.19e-76	-2.2422	down	PREDICTED: non-specific lipid transfer protein GPI-anchored 1-like [Brassica rapa]
Bra010967.gene	brown	0.886481	-0.0435381	normal	3.89e-23	-1.28873	down	PREDICTED: myosin heavy chain kinase B-like [Brassica rapa]
Bra010971.gene	brown	0.711626	0.107575	normal	2.9e-12	-1.12602	down	BnaA08g19160D [Brassica napus]
Bra011017.gene	brown	--	--	--	1.8e-14	-2.70603	down	PREDICTED: uncharacterized protein LOC103835479 [Brassica rapa]
Bra011057.gene	brown	0.282682	-0.437825	normal	4.35e-216	-1.06171	down	PREDICTED: photosystem I reaction center subunit IV A, chloroplastic [Brassica oleracea var. oleracea]
Bra011060.gene	brown	--	--	--	2.64e-141	-2.0791	down	PREDICTED: GDSL esterase/lipase At4g28780 [Brassica rapa]
Bra011175.gene	brown	0.00723021	-1.23944	down	9.84e-21	-2.87839	down	PREDICTED: uncharacterized protein LOC103852831 [Brassica rapa]
Bra011177.gene	brown	--	--	--	5.72e-37	-3.48333	down	PREDICTED: AAA-ATPase At4g30250 [Brassica rapa]
Bra011219.gene	brown	0.94727	-0.0126931	normal	7.87e-41	-1.49047	down	BnaA01g06370D [Brassica napus]
Bra011241.gene	brown	0.337082	-0.163339	normal	2.11e-16	1.68756	up	PREDICTED: calmodulin-binding protein 60 F isoform X1 [Brassica rapa]
Bra011242.gene	brown	0.0584282	-0.617159	normal	1e-07	2.17646	up	PREDICTED: protein ABHD17B [Brassica rapa]
Bra011256.gene	brown	3.03e-09	-0.573218	normal	2.68e-90	-1.40024	down	PREDICTED: gamma-glutamylcyclotransferase 2-2 [Brassica rapa]
Bra011276.gene	brown	--	--	--	2.38e-14	-1.21088	down	cytochrome P450 71B2-like isoform X1 [Brassica napus]
Bra011287.gene	brown	--	--	--	4.31e-05	-1.4384	down	BnaA01g34750D [Brassica napus]
Bra011332.gene	brown	--	--	--	2.38e-05	-1.16134	down	PREDICTED: auxin-responsive protein IAA29 isoform X1 [Brassica rapa]
Bra011470.gene	brown	--	--	--	2.06e-90	-3.10659	down	PREDICTED: fatty acyl-CoA reductase 3 [Brassica rapa]
Bra011511.gene	brown	3.48e-34	-1.80371	down	0	-2.79353	down	aldehyde dehydrogenase family 3 member I1, chloroplastic [Brassica napus]
Bra011585.gene	brown	2.78e-170	-1.23398	down	8.75e-199	-1.10847	down	PREDICTED: aquaporin PIP2-7 [Brassica rapa]
Bra011680.gene	brown	0.0276646	-0.493702	normal	1e-121	-1.88572	down	PREDICTED: probable ubiquitin-conjugating enzyme E2 17 [Brassica rapa]
Bra011692.gene	brown	0.0526836	0.301681	normal	5.28e-10	2.20896	up	PREDICTED: ATPase family AAA domain-containing protein 3C [Brassica rapa]
Bra011706.gene	brown	0.118785	0.0842154	normal	4.57e-81	1.13683	up	PREDICTED: BES1/BZR1 homolog protein 2 [Brassica rapa]
Bra011776.gene	brown	5.4e-49	0.511491	normal	0	2.08946	up	BTB/POZ and TAZ domain-containing protein 5 [Brassica napus]
Bra011805.gene	brown	0.784362	0.0468397	normal	2.84e-13	1.28616	up	uncharacterized protein LOC106435796 [Brassica napus]
Bra011839.gene	brown	1.44e-10	-1.40659	down	2.1e-144	-1.08623	down	BnaA01g05720D [Brassica napus]
Bra011889.gene	brown	--	--	--	3.07e-60	-2.53921	down	PREDICTED: auxin-induced protein 15A-like [Brassica rapa]
Bra011891.gene	brown	--	--	--	4.89e-74	-2.33433	down	PREDICTED: auxin-induced protein X15-like [Brassica rapa]
Bra011936.gene	brown	--	--	--	1.4e-22	-2.54141	down	PREDICTED: 3-ketoacyl-CoA synthase 12-like [Brassica rapa]
Bra011962.gene	brown	0.00223639	-1.02593	down	8.84e-75	-1.6526	down	cytokinin riboside 5&apos;-monophosphate phosphoribohydrolase LOG1 [Brassica napus]
Bra011979.gene	brown	--	--	--	7.08e-05	-1.28955	down	PREDICTED: auxin-responsive protein SAUR32 [Brassica rapa]
Bra012079.gene	brown	0.0249562	-0.271117	normal	3.05e-207	-1.80366	down	PREDICTED: putative glucose-6-phosphate 1-epimerase isoform X4 [Brassica oleracea var. oleracea]
Bra012083.gene	brown	6.4e-14	-1.74187	down	0	-1.20217	down	PREDICTED: oxygen-evolving enhancer protein 1-1, chloroplastic [Brassica rapa]
Bra012130.gene	brown	1.11e-18	-2.03291	down	9.2e-24	-1.3373	down	protein RALF-like 34 [Brassica napus]
Bra012133.gene	brown	--	--	--	2.34e-12	-2.04259	down	PREDICTED: transcription factor ALC [Brassica rapa]
Bra012148.gene	brown	2.06e-11	-1.58713	down	2.4e-32	-1.36343	down	PREDICTED: probable LRR receptor-like serine/threonine-protein kinase At4g37250 [Brassica rapa]
Bra012153.gene	brown	0.0108982	1.07011	normal	1.35e-69	-1.95664	down	PREDICTED: serine carboxypeptidase-like 10 [Brassica rapa]
Bra012164.gene	brown	1.73e-14	0.353051	normal	4.47e-130	1.50373	up	PREDICTED: LOB domain-containing protein 37-like [Brassica rapa]
Bra012217.gene	brown	--	--	--	8.84e-08	-1.0826	down	PREDICTED: subtilisin-like protease SBT5.1 isoform X1 [Brassica rapa]
Bra012230.gene	brown	7.85e-238	-1.76124	down	0	-1.93411	down	PREDICTED: dehydrin ERD10-like [Brassica rapa]
Bra012299.gene	brown	0.465047	0.0943772	normal	3.08e-20	1.45968	up	PREDICTED: phosphatidylinositol 4-phosphate 5-kinase 3 [Brassica rapa]
Bra012334.gene	brown	2.23e-20	-2.32852	down	7.87e-79	-2.82166	down	PREDICTED: protein NRT1/ PTR FAMILY 5.16-like [Brassica rapa]
Bra012337.gene	brown	4.26e-11	0.423301	normal	2.92e-89	1.4034	up	transcription factor MYB3 [Brassica napus]
Bra012359.gene	brown	1.79e-20	-1.18528	down	0	-3.83948	down	PREDICTED: probable sulfate transporter 3.3 isoform X1 [Brassica rapa]
Bra012364.gene	brown	--	--	--	5.22e-204	-1.97044	down	PREDICTED: MLP-like protein 31 [Brassica rapa]
[truncated: 6,151 more rows]
[truncated: 1 more columns]
