# Supplementary material for: Transcriptome Analysis Revealed the Molecular Response Mechanism of Non-heading Chinese Cabbage to Iron Deficiency Stress
Source: Front Plant Sci. 2022 Mar 11;13:848424. doi: 10.3389/fpls.2022.848424 (PMC8964371; doi:10.3389/fpls.2022.848424)
Supplement: Supplementary file 11 [file Table_9.XLS]

## Sheet: Table S7
Table S7 List of differential genes related to photosynthesis.
gene_name	Gene name	Module	CK-Root vs Fe-Root DESeq2_FDR	CK-Root vs Fe-Root DESeq2_log2FC	CK-Root vs Fe-Root DESeq2_(FDR_0.01_FC_2)_regulated	CK-leaf vs Fe-leaf DESeq2_FDR	CK-leaf vs Fe-leaf DESeq2_log2FC	CK-leaf vs Fe-leaf DESeq2_(FDR_0.01_FC_2)_regulated	NR_annotation
Bra004989.gene	CAB-CP29.3	brown	--	--	--	0	-1.06724	down	PREDICTED: chlorophyll a-b binding protein CP29.3, chloroplastic [Brassica rapa]
Bra028906.gene	CAB-CP29.1	brown	0.363116	-0.370576	normal	3.72e-151	-1.13556	down	PREDICTED: chlorophyll a-b binding protein CP29.1, chloroplastic [Brassica rapa]
Bra030182.gene	CAB-1	brown	--	--	--	0	-1.84884	down	PREDICTED: chlorophyll a-b binding protein 1, chloroplastic [Brassica rapa]
Bra005424.gene	CAB-1	yellow	--	--	--	4.04e-135	2.0703	up	PREDICTED: chlorophyll a-b binding protein 1, chloroplastic-like [Brassica oleracea var. oleracea]
Bra005425.gene	CAB-1	yellow	--	--	--	5.3e-164	1.6524	up	PREDICTED: chlorophyll a-b binding protein 1, chloroplastic-like [Brassica rapa]
Bra013183.gene	CAB-151	yellow	--	--	--	7.76e-242	2.3608	up	PREDICTED: chlorophyll a-b binding protein 151, chloroplastic [Brassica rapa]
Bra022976.gene	CAB-1	yellow	--	--	--	8.79e-183	1.12299	up	PREDICTED: chlorophyll a-b binding protein 1, chloroplastic [Brassica rapa]
Bra014433.gene	PSI-CAB-2	brown	2.97e-09	-1.12831	down	1.08e-214	-0.763279	normal	PREDICTED: photosystem I chlorophyll a/b-binding protein 2, chloroplastic-like [Brassica rapa]
Bra027083.gene	PSI-CAB-3-1	brown	9.14e-07	1.17203	up	1.53e-139	-0.720565	normal	PREDICTED: photosystem I chlorophyll a/b-binding protein 3-1, chloroplastic [Brassica rapa]
Bra025756.gene	Chl-1	brown	--	--	--	5.14e-141	-3.19115	down	PREDICTED: chlorophyllase-1 [Brassica rapa]
Bra007825.gene	CCD-1	brown	--	--	--	1.67e-41	-2.63537	down	carotenoid 9,10(9&apos;,10&apos;)-cleavage dioxygenase 1-like [Brassica napus]
Bra013378.gene	CCD-4	greenyellow	4.04e-06	-1.67758	down	0.0218042	-0.15228	normal	PREDICTED: probable carotenoid cleavage dioxygenase 4, chloroplastic [Brassica rapa]
Bra007826.gene	CCD-1	yellow	0.00412093	-1.17814	down	5.33e-95	1.6641	up	PREDICTED: carotenoid 9,10(9&apos;,10&apos;)-cleavage dioxygenase 1-like [Brassica rapa]
Bra003256.gene	Mg-PIX	brown	3.75e-06	-1.92252	down	3.91e-148	-0.833337	normal	PREDICTED: magnesium-protoporphyrin IX monomethyl ester [oxidative] cyclase, chloroplastic [Brassica rapa]
Bra027877.gene	GluTR-1	brown	4.79e-08	-0.451697	normal	0	-2.09176	down	PREDICTED: glutamyl-tRNA reductase 1, chloroplastic [Brassica rapa]
Bra035447.gene	GluTR-1	brown	4.55e-50	-2.4276	down	0	-2.97368	down	PREDICTED: glutamyl-tRNA reductase 1, chloroplastic-like [Brassica rapa]
Bra008303.gene	GluTR-1	greenyellow	0.000221595	-1.06749	down	0.0131351	0.573172	normal	PREDICTED: glutamyl-tRNA reductase 1, chloroplastic, partial [Nicotiana sylvestris]
Bra008152.gene	GDR	brown	8.67e-08	-1.40509	down	7.77e-88	-0.872401	normal	PREDICTED: geranylgeranyl diphosphate reductase, chloroplastic [Brassica rapa]
Bra015908.gene	GDR	brown	--	--	--	1.86e-112	-1.33315	down	PREDICTED: geranylgeranyl diphosphate reductase, chloroplastic [Brassica rapa]
Bra010350.gene	PI-IV	brown	0.849854	0.0750677	normal	0	-1.33059	down	PREDICTED: photosystem I reaction center subunit IV A, chloroplastic-like [Brassica rapa]
Bra010774.gene	psaK	brown	--	--	--	0	-1.76811	down	photosystem I reaction center subunit psaK, chloroplastic [Brassica rapa]
Bra011057.gene	PI-IV	brown	0.282682	-0.437825	normal	4.35e-216	-1.06171	down	PREDICTED: photosystem I reaction center subunit IV A, chloroplastic [Brassica oleracea var. oleracea]
Bra014317.gene	PI-VI	brown	--	--	--	5.27e-63	-2.12633	down	PREDICTED: photosystem I reaction center subunit VI, chloroplastic-like [Brassica rapa]
Bra014908.gene	PI-III	brown	--	--	--	1.93e-153	-1.17765	down	PREDICTED: photosystem I reaction center subunit III, chloroplastic-like [Brassica rapa]
Bra018907.gene	PI-III	brown	--	--	--	2.76e-124	-2.01111	down	PREDICTED: photosystem II 5 kDa protein, chloroplastic [Brassica rapa]
Bra018955.gene	PI-VI	brown	--	--	--	3.58e-152	-1.24244	down	PREDICTED: photosystem I reaction center subunit VI, chloroplastic [Brassica rapa]
Bra021163.gene	PI-VI	brown	--	--	--	2.33e-39	-1.72798	down	PREDICTED: photosystem I reaction center subunit VI-1, chloroplastic [Brassica rapa]
Bra023176.gene	PI-III	brown	1.6e-16	-2.59647	down	0	-1.33306	down	PREDICTED: photosystem I reaction center subunit III, chloroplastic [Brassica oleracea var. oleracea]
Bra024261.gene	PI-N	brown	4.57e-07	-1.73952	down	0	-1.74255	down	PREDICTED: photosystem I reaction center subunit N, chloroplastic isoform X1 [Brassica rapa]
Bra031624.gene	PI-O	brown	--	--	--	5.09e-295	-1.37239	down	PREDICTED: photosystem I subunit O [Brassica rapa]
Bra032384.gene	psaK	brown	--	--	--	1.43e-171	-1.15741	down	PREDICTED: photosystem I reaction center subunit psaK, chloroplastic [Brassica rapa]
Bra032672.gene	PI-XI	brown	--	--	--	6.16e-204	-1.02807	down	PREDICTED: photosystem I reaction center subunit XI, chloroplastic [Brassica rapa]
Bra038011.gene	PI-VI	brown	--	--	--	2.06e-131	-1.06	down	photosystem I reaction center subunit V, chloroplastic [Brassica napus]
Bra038418.gene	PI-III	brown	0.000349089	-1.51639	down	2.81e-196	-1.09829	down	PREDICTED: photosystem I reaction center subunit III, chloroplastic-like [Brassica rapa]
Bra001809.gene	PII-5	brown	0.000532818	-1.61283	down	0	-1.79558	down	photosystem II 5 kDa protein, chloroplastic-like [Brassica napus]
Bra004075.gene	psbY	brown	--	--	--	1.97e-193	-1.36724	down	PREDICTED: photosystem II core complex proteins psbY, chloroplastic-like [Brassica rapa]
Bra021649.gene	PII-W	brown	0.348712	-0.392547	normal	0	-1.16947	down	photosystem II reaction center W protein, chloroplastic [Brassica napus]
Bra023909.gene	PII-5	brown	--	--	--	1.89e-92	-1.31589	down	photosystem II 5 kDa protein, chloroplastic [Brassica napus]
Note: CK root vs Fe root: the treatment of iron deficiency in roots was compared with the normal treatment; CK leaf vs Fe leaf: the treatment of iron deficiency in leaf was compared with the normal treatment; DESeq2_ FDR: false discovery rate of differential gene expression; up: up regulation; down: down regulation; normal: has no change.
