# Supplementary material for: Transcriptome Analysis Revealed the Molecular Response Mechanism of Non-heading Chinese Cabbage to Iron Deficiency Stress
Source: Front Plant Sci. 2022 Mar 11;13:848424. doi: 10.3389/fpls.2022.848424 (PMC8964371; doi:10.3389/fpls.2022.848424)
Supplement: Supplementary file 12 [file Table_10.XLSX]

## Sheet: Table S8
Table S8 Screening of bHLH transcription factors in differentially expressed genes under iron deficiency stress
Gene ID	Gene name	Annotation	Family	Type
Bra000495.gene	FIT	PREDICTED: transcription factor FER-LIKE IRON DEFICIENCY-INDUCED TRANSCRIPTION FACTOR-like [Brassica rapa]	bHLH	TF
Bra004609.gene	bHLH100	PREDICTED: transcription factor bHLH100-like [Brassica rapa]	bHLH	TF
Bra004748.gene	bHLH129	PREDICTED: transcription factor bHLH129 [Brassica rapa]	bHLH	TF
Bra007863.gene	bHLH66	PREDICTED: transcription factor bHLH66-like [Brassica rapa]	bHLH	TF
Bra011237.gene	bHLH69	transcription factor bHLH69-like [Brassica napus]	bHLH	TF
Bra011972.gene	FIT	PREDICTED: transcription factor FER-LIKE IRON DEFICIENCY-INDUCED TRANSCRIPTION FACTOR [Brassica rapa]	bHLH	TF
Bra014654.gene	ORG2	PREDICTED: transcription factor ORG2-like [Brassica rapa]	bHLH	TF
Bra014657.gene	ORG2	PREDICTED: transcription factor ORG2-like [Brassica rapa]	bHLH	TF
Bra014659.gene	ORG2	PREDICTED: transcription factor ORG2-like [Brassica rapa]	bHLH	TF
Bra014971.gene	ORG3	PREDICTED: transcription factor ORG3-like [Brassica rapa]	bHLH	TF
Bra015960.gene	BEE 3	PREDICTED: transcription factor BEE 3 [Brassica oleracea var. oleracea]	bHLH	TF
Bra016946.gene	bHLH100	PREDICTED: transcription factor bHLH100 [Brassica rapa]	bHLH	TF
Bra021711.gene	bHLH10	PREDICTED: transcription factor bHLH10 isoform X1 [Brassica rapa]	bHLH	TF
Bra032846.gene	bHLH54	PREDICTED: transcription factor bHLH54-like [Brassica rapa]	bHLH	TF
Bra033950.gene	bHLH109	transcription factor bHLH109 isoform X1 [Brassica napus]	bHLH	TF
Bra034392.gene	FIT	PREDICTED: transcription factor FER-LIKE IRON DEFICIENCY-INDUCED TRANSCRIPTION FACTOR-like [Brassica rapa]	bHLH	TF
Bra039926.gene	bHLH19	PREDICTED: transcription factor bHLH19-like [Brassica rapa]	bHLH	TF
Bra003073.gene	SPEECHLESS	PREDICTED: transcription factor SPEECHLESS-like [Brassica rapa]	bHLH	TF
Bra004679.gene	bHLH48	PREDICTED: transcription factor bHLH48 isoform X1 [Brassica rapa]	bHLH	TF
Bra008716.gene	PRE2	PREDICTED: transcription factor PRE2 [Brassica rapa]	bHLH	TF
Bra012133.gene	ALC	PREDICTED: transcription factor ALC [Brassica rapa]	bHLH	TF
Bra012435.gene	PRE6	PREDICTED: transcription factor PRE6-like [Brassica rapa]	bHLH	TF
Bra012972.gene	bHLH	BnaC07g31140D [Brassica napus]	bHLH	TF
Bra016156.gene	bHLH	PREDICTED: uncharacterized protein LOC103831644 isoform X1 [Brassica rapa]	bHLH	TF
Bra016749.gene	SCREAM2	PREDICTED: transcription factor SCREAM2-like [Brassica rapa]	bHLH	TF
Bra017533.gene	bHLH	BnaA09g18120D [Brassica napus]	bHLH	TF
Bra019794.gene	SCREAM2	PREDICTED: transcription factor SCREAM2 isoform X3 [Brassica rapa]	bHLH	TF
Bra020017.gene	PIF3	PREDICTED: transcription factor PIF3 isoform X2 [Brassica rapa]	bHLH	TF
Bra023508.gene	PRE2	PREDICTED: transcription factor PRE2-like [Brassica rapa]	bHLH	TF
Bra024474.gene	HBI1	PREDICTED: transcription factor HBI1-like isoform X2 [Brassica rapa]	bHLH	TF
Bra025007.gene	bHLH71	PREDICTED: transcription factor bHLH71-like [Brassica rapa]	bHLH	TF
Bra025508.gene	GLABRA 3	PREDICTED: transcription factor GLABRA 3 isoform X1 [Brassica rapa]	bHLH	TF
Bra025910.gene	BEE 1	PREDICTED: transcription factor BEE 1 [Brassica rapa]	bHLH	TF
Bra037226.gene	HBI1	PREDICTED: transcription factor HBI1-like isoform X1 [Brassica rapa]	bHLH	TF
Bra039618.gene	HBI1	PREDICTED: transcription factor HBI1-like [Brassica rapa]	bHLH	TF
Bra031700.gene	bHLH74	PREDICTED: transcription factor bHLH74-like [Brassica rapa]	bHLH	TF
Bra024404.gene	bHLH93	PREDICTED: transcription factor bHLH93 [Brassica rapa]	bHLH	TF
Bra031852.gene	bHLH93	PREDICTED: transcription factor bHLH93-like [Brassica rapa]	bHLH	TF
Bra037478.gene	bHLH78	PREDICTED: transcription factor bHLH78 isoform X1 [Brassica rapa]	bHLH	TF
Bra035639.gene	bHLH	BnaA02g08430D [Brassica napus]	bHLH	TF
Bra016080.gene	bHLH96	PREDICTED: transcription factor bHLH96-like [Brassica rapa]	bHLH	TF
Bra016886.gene	bHLH130	PREDICTED: transcription factor bHLH130 [Brassica rapa]	bHLH	TF
Bra010591.gene	SPATULA	PREDICTED: transcription factor SPATULA-like [Brassica rapa]	bHLH	TF
Bra014658.gene	ORG3	PREDICTED: transcription factor ORG3-like [Brassica rapa]	bHLH	TF
Bra039279.gene	bHLH-TYPE	PREDICTED: transcription factor ABA-INDUCIBLE bHLH-TYPE-like [Brassica rapa]	bHLH	TF
Bra002756.gene	bHLH35	PREDICTED: transcription factor bHLH35 [Brassica rapa]	bHLH	TF
Bra004015.gene	bHLH30	PREDICTED: transcription factor bHLH30-like [Brassica rapa]	bHLH	TF
Bra004678.gene	bHLH130	PREDICTED: transcription factor bHLH130-like [Brassica rapa]	bHLH	TF
Bra006831.gene	bHLH35	PREDICTED: transcription factor bHLH35-like [Brassica rapa]	bHLH	TF
Bra008113.gene	BEE 3	PREDICTED: transcription factor BEE 3-like [Brassica rapa]	bHLH	TF
Bra010617.gene	bHLH25	PREDICTED: transcription factor bHLH25-like [Brassica rapa]	bHLH	TF
Bra011152.gene	bHLH27	PREDICTED: transcription factor bHLH27-like isoform X2 [Brassica rapa]	bHLH	TF
Bra013889.gene	bHLH126	PREDICTED: transcription factor bHLH126-like [Brassica rapa]	bHLH	TF
Bra015906.gene	PRE3	PREDICTED: transcription factor PRE3-like [Brassica rapa]	bHLH	TF
Bra016377.gene	bHLH94	PREDICTED: transcription factor bHLH94-like [Brassica rapa]	bHLH	TF
Bra017024.gene	bHLH51	PREDICTED: transcription factor bHLH51-like [Brassica rapa]	bHLH	TF
Bra019166.gene	bHLH126	PREDICTED: transcription factor bHLH126-like isoform X2 [Brassica rapa]	bHLH	TF
Bra024115.gene	bHLH	BnaA03g49880D [Brassica napus]	bHLH	TF
Bra027501.gene	bHLH92	PREDICTED: transcription factor bHLH92-like [Brassica rapa]	bHLH	TF
Bra031865.gene	bHLH	BnaAnng04810D [Brassica napus]	bHLH	TF
Bra033690.gene	bHLH92	PREDICTED: transcription factor bHLH92 [Brassica rapa]	bHLH	TF
Bra036640.gene	bHLH125	PREDICTED: transcription factor bHLH125 [Brassica rapa]	bHLH	TF
Bra037059.gene	bHLH77	PREDICTED: transcription factor bHLH77-like isoform X1 [Brassica rapa]	bHLH	TF
Bra000283.gene	PIF4	PREDICTED: transcription factor PIF4-like [Brassica rapa]	bHLH	TF
Bra004338.gene	bHLH30	PREDICTED: transcription factor bHLH30 [Brassica rapa]	bHLH	TF
Bra005795.gene	bHLH	PREDICTED: LOW QUALITY PROTEIN: DNA gyrase subunit B, mitochondrial [Brassica rapa]	bHLH	TF
Bra022753.gene	bHLH137	PREDICTED: transcription factor bHLH137 [Brassica rapa]	bHLH	TF
