# Supplementary material for: Transcriptome Analysis Revealed the Molecular Response Mechanism of Non-heading Chinese Cabbage to Iron Deficiency Stress
Source: Front Plant Sci. 2022 Mar 11;13:848424. doi: 10.3389/fpls.2022.848424 (PMC8964371; doi:10.3389/fpls.2022.848424)
Supplement: Supplementary file 13 [file Table_11.XLS]

## Sheet: Table S9
Table S9. List of primer sequences used for qPCR analysis
Gene_ID	Gene name	Forward primers (5'-3')	Reverse primers (5'-3')	Amplicon length	Annotation
Bra024856.gene	VIT1	TTCATACCGCAAGCAGTGGA	TGCCCTTTTCCATAGCCGAA	86	PREDICTED: vacuolar iron transporter 1-like [Brassica rapa]
Bra025879.gene	VIT1	GTAGCATGGCGATCGGAGAG	AGACGCAGTAGCCGCTTTTAT	134	PREDICTED: vacuolar iron transporter homolog 1-like [Brassica rapa]
Bra029891.gene	FER2	ATCTTGAACTCCGGTGTCGG	ACAACCTAGATCCACGGCAC	82	PREDICTED: ferritin-2, chloroplastic [Brassica rapa]
Bra032641.gene	FRO1	TCGTCGAAGGTTTGTCTCCG	AGGCCTTTCTCCGTAATGAATG	89	PREDICTED: probable ferric reduction oxidase 1 isoform X3 [Brassica rapa]
Bra012534.gene	IRT1	GGGATCGTACCCCATGGTC	CGCAAGAGTTGTGCACTCCC	92	PREDICTED: fe(2+) transport protein 1-like [Brassica rapa]
Bra015415.gene	ZIP5	GAGCCAGACGGCTCTGATAG	GGGCCATAATTCGAAGCCCA	143	PREDICTED: zinc transporter 5 isoform X1 [Brassica rapa]
Bra004127.gene	YSL7	CAGAATCCCCTCGTGGATCG	GGAAGATGTGGGGGACTGTG	80	PREDICTED: probable metal-nicotianamine transporter YSL7 [Brassica rapa]
Bra009756.gene	YSL2	TTGCTGCTAACTTGGCGAGA	CAAACGAGCCACCAACCAAG	102	PREDICTED: metal-nicotianamine transporter YSL2 [Brassica rapa]
Bra032402.gene	HA	TCCTTCGTGTCTCCAACGAC	CTCTGCATCTCAGCAGCACT	108	PREDICTED: V-type proton ATPase subunit E2 [Brassica rapa]
Bra019797.gene	GAPDH	ACTGTCTCGCTCCATTCG	TCTCCTTAGATCACGGTGGC	128	PREDICTED: glyceraldehyde-3-phosphate dehydrogenase GAPA2, chloroplastic isoform X1 [Brassica rapa]
